# Supplementary material for: Changes in Expressions of Spermatogenic Marker Genes and Spermatogenic Cell Population Caused by Stress
Source: Front Endocrinol (Lausanne). 2021 Oct 11;12:584125. doi: 10.3389/fendo.2021.584125 (PMC8542882; doi:10.3389/fendo.2021.584125)
Supplement: Supplementary file 1 [file DataSheet_1.xlsx]

## Sheet: Stra8
Stra8-Control-01													Stra8-Control-02																		Stra8-Control-03												Stra8-Control-04
Overall Statistics													Overall Statistics													Overall Statistics													Overall Statistics
Quadrant		Mean of Set 3 - Cellular Mask-stra8 - Shades-Area (μm²)		Mean of Set 3 - Cellular Mask-stra8 - Shades-Mean Intensity		Count		Percent		No./mm2			Quadrant		Mean of Set 3 - Cellular Mask-stra8 - Shades-Area (μm²)		Mean of Set 3 - Cellular Mask-stra8 - Shades-Mean Intensity		Count		Percent		No./mm2			Quadrant		Mean of Set 3 - Cellular Mask-stra8 - Shades-Area (μm²)		Mean of Set 3 - Cellular Mask-stra8 - Shades-Mean Intensity		Count		Percent		No./mm2			Quadrant		Mean of Set 3 - Cellular Mask-stra8 - Shades-Area (μm²)		Mean of Set 3 - Cellular Mask-stra8 - Shades-Mean Intensity		Count		Percent		No./mm2
UL		5.608		54.904		1179		0.0011		7.363			UL		5.786		56.987		1248		0.0015		9.309			UL		5.672		53.82		1753		0.0022		12.873			UL		5.587		56.302		1276		0.0013		7.971
UR		22.909		48.223		33636		0.0328		210.067			UR		22.076		48.025		40173		0.049		299.646			UR		22.902		49.133		42200		0.0523		309.9			UR		22.478		49.161		42805		0.0437		267.41
LL		6.562		19.356		28459		0.0277		177.735			LL		6.536		20.275		21133		0.0258		157.629			LL		6.599		20.57		20909		0.0259		153.547			LL		6.589		20.603		23856		0.0243		149.032
LR		18.934		20.797		963819		0.9384		6019.34			LR		19.207		22.059		756704		0.9237		5644.18			LR		18.973		22.255		741802		0.9196		5447.49			LR		19.274		21.864		912824		0.9307		5702.56
Upper		22.323		48.449		34815		0.0339		217.43			Upper		21.585		48.295		41421		0.0505		308.955			Upper		22.215		49.32		43953		0.0545		322.773			Upper		21.989		49.368		44081		0.045		275.381
Lower		18.579		20.755		992278		0.9661		6197.08			Lower		18.863		22.011		777837		0.9495		5801.81			Lower		18.634		22.209		762711		0.9455		5601.04			Lower		18.951		21.831		936680		0.955		5851.59
Left		6.524		20.77		29638		0.0288		185.098			Left		6.494		22.322		22381		0.0273		166.938			Left		6.527		23.143		22662		0.0281		166.42			Left		6.538		22.415		25132		0.0256		157.004
Right		19.068		21.722		997455		0.9712		6229.41			Right		19.352		23.368		796877		0.9727		5943.82			Right		19.185		23.702		784002		0.9719		5757.39			Right		19.417		23.086		955629		0.9744		5969.97
Overall		18.706		21.694		1027093		1		6414.51			Overall		19.001		23.34		819258		1		6110.76			Overall		18.829		23.686		806664		1		5923.81			Overall		19.087		23.069		980761		1		6126.98
Gate 1		18.706		21.694		1027093		1		6414.51			Gate 1		19.001		23.34		819258		1		6110.76			Gate 1		18.829		23.686		806664		1		5923.81			Gate 1		19.087		23.069		980761		1		6126.98
Gate 1													Gate 1													Gate 1													Gate 1
Quadrant		Mean of Set 3 - Cellular Mask-stra8 - Shades-Area (μm²)		Mean of Set 3 - Cellular Mask-stra8 - Shades-Mean Intensity		Count		Percent		No./mm2			Quadrant		Mean of Set 3 - Cellular Mask-stra8 - Shades-Area (μm²)		Mean of Set 3 - Cellular Mask-stra8 - Shades-Mean Intensity		Count		Percent		No./mm2			Quadrant		Mean of Set 3 - Cellular Mask-stra8 - Shades-Area (μm²)		Mean of Set 3 - Cellular Mask-stra8 - Shades-Mean Intensity		Count		Percent		No./mm2			Quadrant		Mean of Set 3 - Cellular Mask-stra8 - Shades-Area (μm²)		Mean of Set 3 - Cellular Mask-stra8 - Shades-Mean Intensity		Count		Percent		No./mm2
UL		5.608		54.904		1179		0.0011		7.363			UL		5.786		56.987		1248		0.0015		9.309			UL		5.672		53.82		1753		0.0022		12.873			UL		5.587		56.302		1276		0.0013		7.971
UR		22.909		48.223		33636		0.0328		210.067			UR		22.076		48.025		40173		0.049		299.646			UR		22.902		49.133		42200		0.0523		309.9			UR		22.478		49.161		42805		0.0437		267.41
LL		6.562		19.356		28459		0.0277		177.735			LL		6.536		20.275		21133		0.0258		157.629			LL		6.599		20.57		20909		0.0259		153.547			LL		6.589		20.603		23856		0.0243		149.032
LR		18.934		20.797		963819		0.9384		6019.34			LR		19.207		22.059		756704		0.9237		5644.18			LR		18.973		22.255		741802		0.9196		5447.49			LR		19.274		21.864		912824		0.9307		5702.56
Upper		22.323		48.449		34815		0.0339		217.43			Upper		21.585		48.295		41421		0.0505		308.955			Upper		22.215		49.32		43953		0.0545		322.773			Upper		21.989		49.368		44081		0.045		275.381
Lower		18.579		20.755		992278		0.9661		6197.08			Lower		18.863		22.011		777837		0.9495		5801.81			Lower		18.634		22.209		762711		0.9455		5601.04			Lower		18.951		21.831		936680		0.955		5851.59
Left		6.524		20.77		29638		0.0288		185.098			Left		6.494		22.322		22381		0.0273		166.938			Left		6.527		23.143		22662		0.0281		166.42			Left		6.538		22.415		25132		0.0256		157.004
Right		19.068		21.722		997455		0.9712		6229.41			Right		19.352		23.368		796877		0.9727		5943.82			Right		19.185		23.702		784002		0.9719		5757.39			Right		19.417		23.086		955629		0.9744		5969.97
Overall		18.706		21.694		1027093		1		6414.51			Overall		19.001		23.34		819258		1		6110.76			Overall		18.829		23.686		806664		1		5923.81			Overall		19.087		23.069		980761		1		6126.98
Stra8-STR3-01													Stra8-STR3-02													Stra8-STR3-03													Stra8-STR3-04
Overall Statistics													Overall Statistics													Overall Statistics													Overall Statistics
Quadrant		Mean of Set 3 - Cellular Mask-stra8 - Shades-Area (μm²)		Mean of Set 3 - Cellular Mask-stra8 - Shades-Mean Intensity		Count		Percent		No./mm2			Quadrant		Mean of Set 3 - Cellular Mask-stra8 - Shades-Area (μm²)		Mean of Set 3 - Cellular Mask-stra8 - Shades-Mean Intensity		Count		Percent		No./mm2			Quadrant		Mean of Set 3 - Cellular Mask-stra8 - Shades-Area (μm²)		Mean of Set 3 - Cellular Mask-stra8 - Shades-Mean Intensity		Count		Percent		No./mm2			Quadrant		Mean of Set 3 - Cellular Mask-stra8 - Shades-Area (μm²)		Mean of Set 3 - Cellular Mask-stra8 - Shades-Mean Intensity		Count		Percent		No./mm2
UL		5.749		54.61		1448		0.0022		12.962			UL		5.64		54.679		3165		0.0038		23.83			UL		5.66		53.828		1602		0.0022		14.191			UL		5.771		53.626		2253		0.0027		16.539
UR		22.379		48.177		48997		0.0742		438.605			UR		22.603		48.116		69882		0.0834		526.15			UR		22.832		46.742		45659		0.0637		404.453			UR		22.759		47.969		67863		0.0825		498.18
LL		6.565		21.985		13911		0.0211		124.527			LL		6.461		23.443		18054		0.0216		135.931			LL		6.582		22.818		15133		0.0211		134.05			LL		6.517		23.727		18823		0.0229		138.179
LR		19.249		23.655		595562		0.9025		5331.28			LR		20.309		25.651		746606		0.8912		5621.29			LR		19.9		24.931		654645		0.913		5798.93			LR		19.995		25.635		733722		0.8919		5386.23
Upper		21.901		48.362		50445		0.0764		451.567			Upper		21.868		48.4		73047		0.0872		549.98			Upper		22.25		46.982		47261		0.0659		418.644			Upper		22.213		48.151		70116		0.0852		514.719
Lower		18.959		23.617		609473		0.9236		5455.81			Lower		19.982		25.599		764660		0.9128		5757.22			Lower		19.599		24.883		669778		0.9341		5932.98			Lower		19.658		25.587		752545		0.9148		5524.4
Left		6.488		25.061		15359		0.0233		137.489			Left		6.339		28.102		21219		0.0254		159.76			Left		6.494		25.787		16735		0.0233		148.241			Left		6.437		26.923		21076		0.0256		154.718
Right		19.487		25.519		644559		0.9767		5769.88			Right		20.505		27.574		816488		0.9746		6147.44			Right		20.091		26.353		700304		0.9767		6203.38			Right		20.229		27.526		801585		0.9744		5884.41
Overall		19.184		25.509		659918		1		5907.37			Overall		20.147		27.588		837707		1		6307.2			Overall		19.774		26.34		717039		1		6351.62			Overall		19.876		27.51		822661		1		6039.12
Gate 1		19.184		25.509		659918		1		5907.37			Gate 1		20.147		27.588		837707		1		6307.2			Gate 1		19.774		26.34		717039		1		6351.62			Gate 1		19.876		27.51		822661		1		6039.12
Gate 1													Gate 1													Gate 1													Gate 1
Quadrant		Mean of Set 3 - Cellular Mask-stra8 - Shades-Area (μm²)		Mean of Set 3 - Cellular Mask-stra8 - Shades-Mean Intensity		Count		Percent		No./mm2			Quadrant		Mean of Set 3 - Cellular Mask-stra8 - Shades-Area (μm²)		Mean of Set 3 - Cellular Mask-stra8 - Shades-Mean Intensity		Count		Percent		No./mm2			Quadrant		Mean of Set 3 - Cellular Mask-stra8 - Shades-Area (μm²)		Mean of Set 3 - Cellular Mask-stra8 - Shades-Mean Intensity		Count		Percent		No./mm2			Quadrant		Mean of Set 3 - Cellular Mask-stra8 - Shades-Area (μm²)		Mean of Set 3 - Cellular Mask-stra8 - Shades-Mean Intensity		Count		Percent		No./mm2
UL		5.749		54.61		1448		0.0022		12.962			UL		5.64		54.679		3165		0.0038		23.83			UL		5.66		53.828		1602		0.0022		14.191			UL		5.771		53.626		2253		0.0027		16.539
UR		22.379		48.177		48997		0.0742		438.605			UR		22.603		48.116		69882		0.0834		526.15			UR		22.832		46.742		45659		0.0637		404.453			UR		22.759		47.969		67863		0.0825		498.18
LL		6.565		21.985		13911		0.0211		124.527			LL		6.461		23.443		18054		0.0216		135.931			LL		6.582		22.818		15133		0.0211		134.05			LL		6.517		23.727		18823		0.0229		138.179
LR		19.249		23.655		595562		0.9025		5331.28			LR		20.309		25.651		746606		0.8912		5621.29			LR		19.9		24.931		654645		0.913		5798.93			LR		19.995		25.635		733722		0.8919		5386.23
Upper		21.901		48.362		50445		0.0764		451.567			Upper		21.868		48.4		73047		0.0872		549.98			Upper		22.25		46.982		47261		0.0659		418.644			Upper		22.213		48.151		70116		0.0852		514.719
Lower		18.959		23.617		609473		0.9236		5455.81			Lower		19.982		25.599		764660		0.9128		5757.22			Lower		19.599		24.883		669778		0.9341		5932.98			Lower		19.658		25.587		752545		0.9148		5524.4
Left		6.488		25.061		15359		0.0233		137.489			Left		6.339		28.102		21219		0.0254		159.76			Left		6.494		25.787		16735		0.0233		148.241			Left		6.437		26.923		21076		0.0256		154.718
Right		19.487		25.519		644559		0.9767		5769.88			Right		20.505		27.574		816488		0.9746		6147.44			Right		20.091		26.353		700304		0.9767		6203.38			Right		20.229		27.526		801585		0.9744		5884.41
Overall		19.184		25.509		659918		1		5907.37			Overall		20.147		27.588		837707		1		6307.2			Overall		19.774		26.34		717039		1		6351.62			Overall		19.876		27.51		822661		1		6039.12
Stra8-STR14-01													Stra8-STR14-02													Stra8-STR14-03													Stra8-STR14-04
Overall Statistics													Overall Statistics													Overall Statistics													Overall Statistics
Quadrant		Mean of Set 3 - Cellular Mask-stra8 - Shades-Area (μm²)		Mean of Set 3 - Cellular Mask-stra8 - Shades-Mean Intensity		Count		Percent		No./mm2			Quadrant		Mean of Set 3 - Cellular Mask-stra8 - Shades-Area (μm²)		Mean of Set 3 - Cellular Mask-stra8 - Shades-Mean Intensity		Count		Percent		No./mm2			Quadrant		Mean of Set 3 - Cellular Mask-stra8 - Shades-Area (μm²)		Mean of Set 3 - Cellular Mask-stra8 - Shades-Mean Intensity		Count		Percent		No./mm2			Quadrant		Mean of Set 3 - Cellular Mask-stra8 - Shades-Area (μm²)		Mean of Set 3 - Cellular Mask-stra8 - Shades-Mean Intensity		Count		Percent		No./mm2
UL		5.664		57.156		1285		0.002		12.145			UL		5.537		56.145		2522		0.0026		15.773			UL		5.618		52.643		1257		0.0015		7.917			UL		5.51		51.108		1357		0.0015		9.48
UR		23.756		48.389		21417		0.0334		202.423			UR		23.389		48.869		34390		0.0356		215.074			UR		22.266		46.473		24330		0.0293		153.234			UR		22.673		45.488		23568		0.0269		164.654
LL		6.636		19.823		15481		0.0241		146.319			LL		6.436		21.426		26289		0.0272		164.411			LL		6.491		19.251		22498		0.0271		141.695			LL		6.519		21.314		23019		0.0262		160.819
LR		19.439		21.224		603578		0.9405		5704.72			LR		20.102		22.602		902923		0.9346		5646.86			LR		19.102		19.756		782904		0.9421		4930.83			LR		19.306		21.967		829549		0.9454		5795.52
Upper		22.732		48.885		22702		0.0354		214.568			Upper		22.169		49.366		36912		0.0382		230.847			Upper		21.448		46.776		25587		0.0308		161.15			Upper		21.739		45.794		24925		0.0284		174.135
Lower		19.119		21.189		619059		0.9646		5851.03			Lower		19.715		22.569		929212		0.9618		5811.27			Lower		18.75		19.742		805402		0.9692		5072.53			Lower		18.96		21.95		852568		0.9716		5956.34
Left		6.561		22.684		16766		0.0261		158.464			Left		6.357		24.465		28811		0.0298		180.183			Left		6.445		21.018		23755		0.0286		149.612			Left		6.463		22.972		24376		0.0277		170.299
Right		19.587		22.155		624995		0.9739		5907.14			Right		20.223		23.566		937313		0.9702		5861.93			Right		19.198		20.561		807234		0.9714		5084.07			Right		19.399		22.617		853117		0.9723		5960.17
Overall		19.247		22.169		641761		1		6065.6			Overall		19.809		23.593		966124		1		6042.12			Overall		18.833		20.574		830989		1		5233.68			Overall		19.039		22.627		877493		1		6130.47
Gate 1		19.247		22.169		641761		1		6065.6			Gate 1		19.809		23.593		966124		1		6042.12			Gate 1		18.833		20.574		830989		1		5233.68			Gate 1		19.039		22.627		877493		1		6130.47
Gate 1													Gate 1													Gate 1													Gate 1
Quadrant		Mean of Set 3 - Cellular Mask-stra8 - Shades-Area (μm²)		Mean of Set 3 - Cellular Mask-stra8 - Shades-Mean Intensity		Count		Percent		No./mm2			Quadrant		Mean of Set 3 - Cellular Mask-stra8 - Shades-Area (μm²)		Mean of Set 3 - Cellular Mask-stra8 - Shades-Mean Intensity		Count		Percent		No./mm2			Quadrant		Mean of Set 3 - Cellular Mask-stra8 - Shades-Area (μm²)		Mean of Set 3 - Cellular Mask-stra8 - Shades-Mean Intensity		Count		Percent		No./mm2			Quadrant		Mean of Set 3 - Cellular Mask-stra8 - Shades-Area (μm²)		Mean of Set 3 - Cellular Mask-stra8 - Shades-Mean Intensity		Count		Percent		No./mm2
UL		5.664		57.156		1285		0.002		12.145			UL		5.537		56.145		2522		0.0026		15.773			UL		5.618		52.643		1257		0.0015		7.917			UL		5.51		51.108		1357		0.0015		9.48
UR		23.756		48.389		21417		0.0334		202.423			UR		23.389		48.869		34390		0.0356		215.074			UR		22.266		46.473		24330		0.0293		153.234			UR		22.673		45.488		23568		0.0269		164.654
LL		6.636		19.823		15481		0.0241		146.319			LL		6.436		21.426		26289		0.0272		164.411			LL		6.491		19.251		22498		0.0271		141.695			LL		6.519		21.314		23019		0.0262		160.819
LR		19.439		21.224		603578		0.9405		5704.72			LR		20.102		22.602		902923		0.9346		5646.86			LR		19.102		19.756		782904		0.9421		4930.83			LR		19.306		21.967		829549		0.9454		5795.52
Upper		22.732		48.885		22702		0.0354		214.568			Upper		22.169		49.366		36912		0.0382		230.847			Upper		21.448		46.776		25587		0.0308		161.15			Upper		21.739		45.794		24925		0.0284		174.135
Lower		19.119		21.189		619059		0.9646		5851.03			Lower		19.715		22.569		929212		0.9618		5811.27			Lower		18.75		19.742		805402		0.9692		5072.53			Lower		18.96		21.95		852568		0.9716		5956.34
Left		6.561		22.684		16766		0.0261		158.464			Left		6.357		24.465		28811		0.0298		180.183			Left		6.445		21.018		23755		0.0286		149.612			Left		6.463		22.972		24376		0.0277		170.299
Right		19.587		22.155		624995		0.9739		5907.14			Right		20.223		23.566		937313		0.9702		5861.93			Right		19.198		20.561		807234		0.9714		5084.07			Right		19.399		22.617		853117		0.9723		5960.17
Overall		19.247		22.169		641761		1		6065.6			Overall		19.809		23.593		966124		1		6042.12			Overall		18.833		20.574		830989		1		5233.68			Overall		19.039		22.627		877493		1		6130.47
Stra8-STR21-01													Stra8-STR21-02													Stra8-STR21-03													Stra8-STR21-04
Overall Statistics													Overall Statistics													Overall Statistics													Overall Statistics
Quadrant		Mean of Set 3 - Cellular Mask-stra8 - Shades-Area (μm²)		Mean of Set 3 - Cellular Mask-stra8 - Shades-Mean Intensity		Count		Percent		No./mm2			Quadrant		Mean of Set 3 - Cellular Mask-stra8 - Shades-Area (μm²)		Mean of Set 3 - Cellular Mask-stra8 - Shades-Mean Intensity		Count		Percent		No./mm2			Quadrant		Mean of Set 3 - Cellular Mask-stra8 - Shades-Area (μm²)		Mean of Set 3 - Cellular Mask-stra8 - Shades-Mean Intensity		Count		Percent		No./mm2			Quadrant		Mean of Set 3 - Cellular Mask-stra8 - Shades-Area (μm²)		Mean of Set 3 - Cellular Mask-stra8 - Shades-Mean Intensity		Count		Percent		No./mm2
UL		5.631		50.903		1401		0.0019		10.524			UL		5.596		53.468		3152		0.0041		21.797			UL		5.468		50.478		1735		0.0024		13.421			UL		5.584		51.718		1314		0.0016		9.134
UR		22.671		47.217		23900		0.0321		179.531			UR		21.415		48.608		39124		0.0505		270.549			UR		22.866		46.527		28293		0.0384		218.864			UR		23.242		46.41		26298		0.0323		182.809
LL		6.38		19.341		26570		0.0356		199.587			LL		6.292		22.958		24826		0.032		171.676			LL		6.543		22.535		14778		0.02		114.317			LL		6.513		21.741		18629		0.0229		129.498
LR		19.079		21.521		693515		0.9304		5209.5			LR		19.615		23.122		707435		0.9134		4892.03			LR		20.659		23.755		692096		0.9392		5353.78			LR		20.117		22.913		768426		0.9432		5341.67
Upper		21.728		47.421		25301		0.034		190.055			Upper		20.235		48.971		42276		0.0546		292.345			Upper		21.861		46.755		30028		0.0408		232.285			Upper		22.401		46.663		27612		0.0339		191.943
Lower		18.61		21.441		720085		0.966		5409.09			Lower		19.164		23.117		732261		0.9454		5063.7			Lower		20.364		23.729		706874		0.9592		5468.1			Lower		19.795		22.885		787055		0.9661		5471.16
Left		6.342		20.922		27971		0.0375		210.111			Left		6.214		26.396		27978		0.0361		193.472			Left		6.43		25.471		16513		0.0224		127.738			Left		6.452		23.716		19943		0.0245		138.633
Right		19.198		22.377		717415		0.9625		5389.03			Right		19.71		24.458		746559		0.9639		5162.58			Right		20.746		24.649		720389		0.9776		5572.65			Right		20.22		23.69		794724		0.9755		5524.48
Overall		18.716		22.323		745386		1		5599.15			Overall		19.222		24.528		774537		1		5356.05			Overall		20.425		24.668		736902		1		5700.39			Overall		19.883		23.691		814667		1		5663.11
Gate 1		18.716		22.323		745386		1		5599.15			Gate 1		19.222		24.528		774537		1		5356.05			Gate 1		20.425		24.668		736902		1		5700.39			Gate 1		19.883		23.691		814667		1		5663.11
Gate 1													Gate 1													Gate 1													Gate 1
Quadrant		Mean of Set 3 - Cellular Mask-stra8 - Shades-Area (μm²)		Mean of Set 3 - Cellular Mask-stra8 - Shades-Mean Intensity		Count		Percent		No./mm2			Quadrant		Mean of Set 3 - Cellular Mask-stra8 - Shades-Area (μm²)		Mean of Set 3 - Cellular Mask-stra8 - Shades-Mean Intensity		Count		Percent		No./mm2			Quadrant		Mean of Set 3 - Cellular Mask-stra8 - Shades-Area (μm²)		Mean of Set 3 - Cellular Mask-stra8 - Shades-Mean Intensity		Count		Percent		No./mm2			Quadrant		Mean of Set 3 - Cellular Mask-stra8 - Shades-Area (μm²)		Mean of Set 3 - Cellular Mask-stra8 - Shades-Mean Intensity		Count		Percent		No./mm2
UL		5.631		50.903		1401		0.0019		10.524			UL		5.596		53.468		3152		0.0041		21.797			UL		5.468		50.478		1735		0.0024		13.421			UL		5.584		51.718		1314		0.0016		9.134
UR		22.671		47.217		23900		0.0321		179.531			UR		21.415		48.608		39124		0.0505		270.549			UR		22.866		46.527		28293		0.0384		218.864			UR		23.242		46.41		26298		0.0323		182.809
LL		6.38		19.341		26570		0.0356		199.587			LL		6.292		22.958		24826		0.032		171.676			LL		6.543		22.535		14778		0.02		114.317			LL		6.513		21.741		18629		0.0229		129.498
LR		19.079		21.521		693515		0.9304		5209.5			LR		19.615		23.122		707435		0.9134		4892.03			LR		20.659		23.755		692096		0.9392		5353.78			LR		20.117		22.913		768426		0.9432		5341.67
Upper		21.728		47.421		25301		0.034		190.055			Upper		20.235		48.971		42276		0.0546		292.345			Upper		21.861		46.755		30028		0.0408		232.285			Upper		22.401		46.663		27612		0.0339		191.943
Lower		18.61		21.441		720085		0.966		5409.09			Lower		19.164		23.117		732261		0.9454		5063.7			Lower		20.364		23.729		706874		0.9592		5468.1			Lower		19.795		22.885		787055		0.9661		5471.16
Left		6.342		20.922		27971		0.0375		210.111			Left		6.214		26.396		27978		0.0361		193.472			Left		6.43		25.471		16513		0.0224		127.738			Left		6.452		23.716		19943		0.0245		138.633
Right		19.198		22.377		717415		0.9625		5389.03			Right		19.71		24.458		746559		0.9639		5162.58			Right		20.746		24.649		720389		0.9776		5572.65			Right		20.22		23.69		794724		0.9755		5524.48
Overall		18.716		22.323		745386		1		5599.15			Overall		19.222		24.528		774537		1		5356.05			Overall		20.425		24.668		736902		1		5700.39			Overall		19.883		23.691		814667		1		5663.11

## Sheet: Sycp3
Sycp3-Control-01														Sycp3-Control-02														Sycp3-Control-03														Sycp3-Control-04
Overall Statistics														Overall Statistics														Overall Statistics														Overall Statistics
Quadrant	Mean of Set 3 - Cellular Mask-Sycp3 - Shades- Area (μm²)		Mean of Set 3 - Cellular Mask- Sycp3 - Shades- Mean Intensity		Count		Percent		No./mm2					Quadrant	Mean of Set 3 - Cellular Mask-Sycp3 - Shades- Area (μm²)		Mean of Set 3 - Cellular Mask- Sycp3 - Shades- Mean Intensity		Count		Percent		No./mm2					Quadrant	Mean of Set 3 - Cellular Mask-Sycp3 - Shades- Area (μm²)		Mean of Set 3 - Cellular Mask- Sycp3 - Shades- Mean Intensity		Count		Percent		No./mm2					Quadrant	Mean of Set 3 - Cellular Mask-Sycp3 - Shades- Area (μm²)		Mean of Set 3 - Cellular Mask- Sycp3 - Shades- Mean Intensity		Count		Percent
UL	11.786		66.521		15498		1.66%		118.327					UL	15.005		66.67		55536		5.77%		359.369					UL	15.409		66.799		72276		6.51%		433.955					UL	15.611		66.884		72811		8.27%
UR	26.338		64.345		99652		10.65%		760.842					UR	29.952		65.756		133359		13.86%		862.955					UR	29.39		67.071		151990		13.68%		912.568					UR	29.221		67.45		153259		17.42%
LL	11.556		27.658		276867		29.60%		2113.88					LL	14.761		33.962		431299		44.81%		2790.9					LL	14.635		29.505		564500		50.81%		3389.33					LL	14.756		33.567		409292		46.51%
LR	21.885		32.164		543362		58.09%		4148.56					LR	26.382		39.186		342309		35.56%		2215.05					LR	25.736		37.634		322252		29.00%		1934.84					LR	25.604		40.793		244589		27.80%
Upper	24.379		64.638		115150		12.31%		879.169					Upper	25.558		66.025		188895		19.63%		1222.32					Upper	24.884		66.983		224266		20.19%		1346.52					Upper	24.837		67.268		226070		25.69%
Lower	18.399		30.643		820229		87.69%		6262.44					Lower	19.903		36.274		773608		80.37%		5005.95					Lower	18.669		32.459		886752		79.81%		5324.18					Lower	18.814		36.27		653881		74.31%
Left	11.568		29.719		292365		31.26%		2232.2					Left	14.789		37.693		486835		50.58%		3150.27					Left	14.723		33.738		636776		57.32%		3823.29					Left	14.885		38.599		482103		54.78%
Right	22.575		37.152		643014		68.74%		4909.41					Right	27.383		46.635		475668		49.42%		3078.01					Right	26.907		47.068		474242		42.68%		2847.41					Right	26.997		51.062		397848		45.22%
Overall	19.135		34.828		935379		100.00%		7141.61					Overall	21.013		42.112		962503		100.00%		6228.28					Overall	19.924		39.428		1111018		100.00%		6670.7					Overall	20.361		44.234		879951		100.00%
Gate 1	19.135		34.828		935379		100.00%		7141.61					Gate 1	21.013		42.112		962503		100.00%		6228.28					Gate 3	19.924		39.428		1111018		100.00%		6670.7					Gate 1	20.361		44.234		879951		100.00%
Gate 1														Gate 1														Gate 3														Gate 1
Quadrant	Mean of Set 3 - Cellular Mask-Sycp3 - Shades- Area (μm²)		Mean of Set 3 - Cellular Mask- Sycp3 - Shades- Mean Intensity		Count		Percent		No./mm2					Quadrant	Mean of Set 3 - Cellular Mask-Sycp3 - Shades- Area (μm²)		Mean of Set 3 - Cellular Mask- Sycp3 - Shades- Mean Intensity		Count		Percent		No./mm2					Quadrant	Mean of Set 3 - Cellular Mask-Sycp3 - Shades- Area (μm²)		Mean of Set 3 - Cellular Mask- Sycp3 - Shades- Mean Intensity		Count		Percent		No./mm2					Quadrant	Mean of Set 3 - Cellular Mask-Sycp3 - Shades- Area (μm²)		Mean of Set 3 - Cellular Mask- Sycp3 - Shades- Mean Intensity		Count		Percent
UL	11.786		66.521		15498		1.66%		118.327					UL	15.005		66.67		55536		5.77%		359.369					UL	15.409		66.799		72276		6.51%		433.955					UL	15.611		66.884		72811		8.27%
UR	26.338		64.345		99652		10.65%		760.842					UR	29.952		65.756		133359		13.86%		862.955					UR	29.39		67.071		151990		13.68%		912.568					UR	29.221		67.45		153259		17.42%
LL	11.556		27.658		276867		29.60%		2113.88					LL	14.761		33.962		431299		44.81%		2790.9					LL	14.635		29.505		564500		50.81%		3389.33					LL	14.756		33.567		409292		46.51%
LR	21.885		32.164		543362		58.09%		4148.56					LR	26.382		39.186		342309		35.56%		2215.05					LR	25.736		37.634		322252		29.00%		1934.84					LR	25.604		40.793		244589		27.80%
Upper	24.379		64.638		115150		12.31%		879.169					Upper	25.558		66.025		188895		19.63%		1222.32					Upper	24.884		66.983		224266		20.19%		1346.52					Upper	24.837		67.268		226070		25.69%
Lower	18.399		30.643		820229		87.69%		6262.44					Lower	19.903		36.274		773608		80.37%		5005.95					Lower	18.669		32.459		886752		79.81%		5324.18					Lower	18.814		36.27		653881		74.31%
Left	11.568		29.719		292365		31.26%		2232.2					Left	14.789		37.693		486835		50.58%		3150.27					Left	14.723		33.738		636776		57.32%		3823.29					Left	14.885		38.599		482103		54.78%
Right	22.575		37.152		643014		68.74%		4909.41					Right	27.383		46.635		475668		49.42%		3078.01					Right	26.907		47.068		474242		42.68%		2847.41					Right	26.997		51.062		397848		45.22%
Overall	19.135		34.828		935379		100.00%		7141.61					Overall	21.013		42.112		962503		100.00%		6228.28					Overall	19.924		39.428		1111018		100.00%		6670.7					Overall	20.361		44.234		879951		100.00%
Sycp3-STR3-01														Sycp3-STR3-02														Sycp3-STR3-03														Sycp3-STR3-04
Overall Statistics														Overall Statistics														Overall Statistics														Overall Statistics
Quadrant	Mean of Set 3 - Cellular Mask-Sycp3 - Shades- Area (μm²)		Mean of Set 3 - Cellular Mask- Sycp3 - Shades- Mean Intensity		Count		Percent		No./mm2					Quadrant	Mean of Set 3 - Cellular Mask-Sycp3 - Shades- Area (μm²)		Mean of Set 3 - Cellular Mask- Sycp3 - Shades- Mean Intensity		Count		Percent		No./mm2					Quadrant	Mean of Set 3 - Cellular Mask-Sycp3 - Shades- Area (μm²)		Mean of Set 3 - Cellular Mask- Sycp3 - Shades- Mean Intensity		Count		Percent		No./mm2					Quadrant	Mean of Set 3 - Cellular Mask-Sycp3 - Shades- Area (μm²)		Mean of Set 3 - Cellular Mask- Sycp3 - Shades- Mean Intensity		Count		Percent
UL	17.683		74.347		133492		18.18%		1022.88					UL	14.252		16.92		148636		29.75%		1927.37					UL	15.257		54.598		23121		8.42%		613.948					UL	15.287		65.824		64311		7.04%
UR	31.333		74.75		99489		13.55%		762.329					UR	24.522		20.045		71892		14.39%		932.228					UR	27.64		56.802		42992		15.66%		1141.6					UR	28.259		66.638		125571		13.76%
LL	16.081		40.067		438106		59.67%		3356.96					LL	14.459		7.891		196540		39.33%		2548.55					LL	14.523		26.048		155669		56.70%		4133.59					LL	14.64		34.832		472801		51.80%
LR	29.645		50.388		63124		8.60%		483.684					LR	24.603		8.078		82574		16.53%		1070.74					LR	24.52		31.124		52770		19.22%		1401.24					LR	25.011		40.168		250067		27.40%
Upper	23.512		74.519		232981		31.73%		1785.2					Upper	17.6		17.939		220528		44.14%		2859.6					Upper	23.309		56.031		66113		24.08%		1755.54					Upper	23.866		66.362		189882		20.80%
Lower	17.789		41.367		501230		68.27%		3840.65					Lower	17.46		7.946		279114		55.86%		3619.29					Lower	17.054		27.333		208439		75.92%		5534.82					Lower	18.228		36.678		722868		79.20%
Left	16.455		48.073		571598		77.85%		4379.84					Left	14.37		11.779		345176		69.08%		4475.92					Left	14.618		29.74		178790		65.12%		4747.53					Left	14.717		38.543		537112		58.84%
Right	30.678		65.293		162613		22.15%		1246.01					Right	24.565		13.648		154466		30.92%		2002.97					Right	25.921		42.652		95762		34.88%		2542.83					Right	26.097		49.017		375638		41.16%
Overall	19.605		51.887		734211		100.00%		5625.85					Overall	17.522		12.357		499642		100.00%		6478.89					Overall	18.56		34.243		274552		100.00%		7290.37					Overall	19.401		42.853		912750		100.00%
Gate 1	19.605		51.887		734211		100.00%		5625.85					Gate 1	17.522		12.357		499642		100.00%		6478.89					Gate 1	18.56		34.243		274552		100.00%		7290.37					Gate 1	19.401		42.853		912750		100.00%
Gate 1														Gate 1														Gate 1														Gate 1
Quadrant	Mean of Set 3 - Cellular Mask-Sycp3 - Shades- Area (μm²)		Mean of Set 3 - Cellular Mask- Sycp3 - Shades- Mean Intensity		Count		Percent		No./mm2					Quadrant	Mean of Set 3 - Cellular Mask-Sycp3 - Shades- Area (μm²)		Mean of Set 3 - Cellular Mask- Sycp3 - Shades- Mean Intensity		Count		Percent		No./mm2					Quadrant	Mean of Set 3 - Cellular Mask-Sycp3 - Shades- Area (μm²)		Mean of Set 3 - Cellular Mask- Sycp3 - Shades- Mean Intensity		Count		Percent		No./mm2					Quadrant	Mean of Set 3 - Cellular Mask-Sycp3 - Shades- Area (μm²)		Mean of Set 3 - Cellular Mask- Sycp3 - Shades- Mean Intensity		Count		Percent
UL	17.683		74.347		133492		18.18%		1022.88					UL	14.252		16.92		148636		29.75%		1927.37					UL	15.257		54.598		23121		8.42%		613.948					UL	15.287		65.824		64311		7.04%
UR	31.333		74.75		99489		13.55%		762.329					UR	24.522		20.045		71892		14.39%		932.228					UR	27.64		56.802		42992		15.66%		1141.6					UR	28.259		66.638		125571		13.76%
LL	16.081		40.067		438106		59.67%		3356.96					LL	14.459		7.891		196540		39.33%		2548.55					LL	14.523		26.048		155669		56.70%		4133.59					LL	14.64		34.832		472801		51.80%
LR	29.645		50.388		63124		8.60%		483.684					LR	24.603		8.078		82574		16.53%		1070.74					LR	24.52		31.124		52770		19.22%		1401.24					LR	25.011		40.168		250067		27.40%
Upper	23.512		74.519		232981		31.73%		1785.2					Upper	17.6		17.939		220528		44.14%		2859.6					Upper	23.309		56.031		66113		24.08%		1755.54					Upper	23.866		66.362		189882		20.80%
Lower	17.789		41.367		501230		68.27%		3840.65					Lower	17.46		7.946		279114		55.86%		3619.29					Lower	17.054		27.333		208439		75.92%		5534.82					Lower	18.228		36.678		722868		79.20%
Left	16.455		48.073		571598		77.85%		4379.84					Left	14.37		11.779		345176		69.08%		4475.92					Left	14.618		29.74		178790		65.12%		4747.53					Left	14.717		38.543		537112		58.84%
Right	30.678		65.293		162613		22.15%		1246.01					Right	24.565		13.648		154466		30.92%		2002.97					Right	25.921		42.652		95762		34.88%		2542.83					Right	26.097		49.017		375638		41.16%
Overall	19.605		51.887		734211		100.00%		5625.85					Overall	17.522		12.357		499642		100.00%		6478.89					Overall	18.56		34.243		274552		100.00%		7290.37					Overall	19.401		42.853		912750		100.00%
Sycp3-STR14-01														Sycp3-STR14-02														Sycp3-STR14-03														Sycp3-STR14-04
Overall Statistics														Overall Statistics														Overall Statistics														Overall Statistics
Quadrant	Mean of Set 3 - Cellular Mask-Sycp3 - Shades- Area (μm²)		Mean of Set 3 - Cellular Mask- Sycp3 - Shades- Mean Intensity		Count		Percent		No./mm2					Quadrant	Mean of Set 3 - Cellular Mask-Sycp3 - Shades- Area (μm²)		Mean of Set 3 - Cellular Mask- Sycp3 - Shades- Mean Intensity		Count		Percent		No./mm2					Quadrant	Mean of Set 3 - Cellular Mask-Sycp3 - Shades- Area (μm²)		Mean of Set 3 - Cellular Mask- Sycp3 - Shades- Mean Intensity		Count		Percent		No./mm2					Quadrant	Mean of Set 3 - Cellular Mask-Sycp3 - Shades- Area (μm²)		Mean of Set 3 - Cellular Mask- Sycp3 - Shades- Mean Intensity		Count		Percent
UL	14.933		66.539		10518		2.72%		85.708					UL	11.267		61.68		5331		1.71%		82.629					UL	15.745		65.074		13135		2.95%		141.286					UL	14.929		66.715		79311		11.32%
UR	30.224		63.894		42946		11.13%		349.955					UR	27.492		57.145		37730		12.11%		584.804					UR	28.242		64.013		45402		10.19%		488.364					UR	27.314		66.754		92921		13.26%
LL	15.172		27.078		175409		45.44%		1429.36					LL	11.635		25.395		72912		23.40%		1130.12					LL	16.144		33.335		210655		47.29%		2265.9					LL	14.399		35.364		376009		53.68%
LR	26.574		36.909		157124		40.71%		1280.36					LR	22.25		29.19		195630		62.78%		3032.21					LR	24.995		38.88		176248		39.57%		1895.8					LR	24.442		40.785		152267		21.74%
Upper	27.216		64.414		53464		13.85%		435.663					Upper	25.483		57.707		43061		13.82%		667.433					Upper	25.438		64.251		58537		13.14%		629.65					Upper	21.611		66.736		172232		24.58%
Lower	20.56		31.723		332533		86.15%		2709.72					Lower	19.368		28.16		268542		86.18%		4162.32					Lower	20.176		35.861		386903		86.86%		4161.7					Lower	17.294		36.926		528276		75.42%
Left	15.158		29.31		185927		48.16%		1515.07					Left	11.61		27.868		78243		25.11%		1212.74					Left	16.121		35.198		223790		50.24%		2407.19					Left	14.491		40.825		455320		65.00%
Right	27.358		42.702		200070		51.84%		1630.31					Right	23.098		33.71		233360		74.89%		3617.01					Right	25.66		44.028		221650		49.76%		2384.17					Right	25.53		50.627		245188		35.00%
Overall	21.482		36.251		385997		100.00%		3145.38					Overall	20.213		32.243		311603		100.00%		4829.76					Overall	20.868		39.592		445440		100.00%		4791.35					Overall	18.355		44.256		700508		100.00%
Gate 2	21.482		36.251		385997		100.00%		3145.38					Gate 2	20.213		32.243		311603		100.00%		4829.76					Gate 2	20.868		39.592		445440		100.00%		4791.35					Gate 2	18.355		44.256		700508		100.00%
Gate 2														Gate 2														Gate 2														Gate 2
Quadrant	Mean of Set 3 - Cellular Mask-Sycp3 - Shades- Area (μm²)		Mean of Set 3 - Cellular Mask- Sycp3 - Shades- Mean Intensity		Count		Percent		No./mm2					Quadrant	Mean of Set 3 - Cellular Mask-Sycp3 - Shades- Area (μm²)		Mean of Set 3 - Cellular Mask- Sycp3 - Shades- Mean Intensity		Count		Percent		No./mm2					Quadrant	Mean of Set 3 - Cellular Mask-Sycp3 - Shades- Area (μm²)		Mean of Set 3 - Cellular Mask- Sycp3 - Shades- Mean Intensity		Count		Percent		No./mm2					Quadrant	Mean of Set 3 - Cellular Mask-Sycp3 - Shades- Area (μm²)		Mean of Set 3 - Cellular Mask- Sycp3 - Shades- Mean Intensity		Count		Percent
UL	14.933		66.539		10518		2.72%		85.708					UL	11.267		61.68		5331		1.71%		82.629					UL	15.745		65.074		13135		2.95%		141.286					UL	14.929		66.715		79311		11.32%
UR	30.224		63.894		42946		11.13%		349.955					UR	27.492		57.145		37730		12.11%		584.804					UR	28.242		64.013		45402		10.19%		488.364					UR	27.314		66.754		92921		13.26%
LL	15.172		27.078		175409		45.44%		1429.36					LL	11.635		25.395		72912		23.40%		1130.12					LL	16.144		33.335		210655		47.29%		2265.9					LL	14.399		35.364		376009		53.68%
LR	26.574		36.909		157124		40.71%		1280.36					LR	22.25		29.19		195630		62.78%		3032.21					LR	24.995		38.88		176248		39.57%		1895.8					LR	24.442		40.785		152267		21.74%
Upper	27.216		64.414		53464		13.85%		435.663					Upper	25.483		57.707		43061		13.82%		667.433					Upper	25.438		64.251		58537		13.14%		629.65					Upper	21.611		66.736		172232		24.58%
Lower	20.56		31.723		332533		86.15%		2709.72					Lower	19.368		28.16		268542		86.18%		4162.32					Lower	20.176		35.861		386903		86.86%		4161.7					Lower	17.294		36.926		528276		75.42%
Left	15.158		29.31		185927		48.16%		1515.07					Left	11.61		27.868		78243		25.11%		1212.74					Left	16.121		35.198		223790		50.24%		2407.19					Left	14.491		40.825		455320		65.00%
Right	27.358		42.702		200070		51.84%		1630.31					Right	23.098		33.71		233360		74.89%		3617.01					Right	25.66		44.028		221650		49.76%		2384.17					Right	25.53		50.627		245188		35.00%
Overall	21.482		36.251		385997		100.00%		3145.38					Overall	20.213		32.243		311603		100.00%		4829.76					Overall	20.868		39.592		445440		100.00%		4791.35					Overall	18.355		44.256		700508		100.00%
Sycp3-STR21-01														Sycp3-STR21-02														Sycp3-STR21-03														Sycp3-STR21-04
Overall Statistics														Overall Statistics														Overall Statistics														Overall Statistics
Quadrant	Mean of Set 3 - Cellular Mask-Sycp3 - Shades- Area (μm²)		Mean of Set 3 - Cellular Mask- Sycp3 - Shades- Mean Intensity		Count		Percent		No./mm2					Quadrant	Mean of Set 3 - Cellular Mask-Sycp3 - Shades- Area (μm²)		Mean of Set 3 - Cellular Mask- Sycp3 - Shades- Mean Intensity		Count		Percent		No./mm2					Quadrant	Mean of Set 3 - Cellular Mask-Sycp3 - Shades- Area (μm²)		Mean of Set 3 - Cellular Mask- Sycp3 - Shades- Mean Intensity		Count		Percent		No./mm2					Quadrant	Mean of Set 3 - Cellular Mask-Sycp3 - Shades- Area (μm²)		Mean of Set 3 - Cellular Mask- Sycp3 - Shades- Mean Intensity		Count		Percent
UL	15.514		64.07		25738		3.05%		178.923					UL	15.562		64.588		28958		4.71%		261.425					UL	14.511		67.205		113261		18.34%		1002.74					UL	14.398		66.922		121780		18.39%
UR	27.706		63.133		46489		5.51%		323.177					UR	28.261		63.14		59344		9.66%		535.741					UR	23.414		67.82		49253		7.98%		436.055					UR	23.739		68.427		54925		8.30%
LL	14.832		29.686		509196		60.41%		3539.78					LL	14.84		32.406		328910		53.51%		2969.31					LL	14.334		38.635		381515		61.79%		3377.69					LL	14.336		40.077		384153		58.03%
LR	25.65		37.646		261534		31.03%		1818.11					LR	25.972		40.824		197439		32.12%		1782.42					LR	23.314		40.724		73424		11.89%		650.05					LR	23.663		41.646		101177		15.28%
Upper	23.362		63.467		72227		8.56%		502.1					Upper	24.096		63.615		88302		14.37%		797.166					Upper	17.209		67.391		162514		26.32%		1438.8					Upper	17.301		67.39		176705		26.69%
Lower	18.503		32.387		770730		91.44%		5357.88					Lower	19.015		35.564		526349		85.63%		4751.73					Lower	15.783		38.973		454939		73.68%		4027.74					Lower	16.28		40.404		485330		73.31%
Left	14.865		31.34		534934		63.46%		3718.7					Left	14.898		35.01		357868		58.22%		3230.73					Left	14.374		45.175		494776		80.13%		4380.43					Left	14.351		46.539		505933		76.42%
Right	25.96		41.493		308023		36.54%		2141.28					Right	26.501		45.981		256783		41.78%		2318.17					Right	23.354		51.603		122677		19.87%		1086.11					Right	23.69		51.069		156102		23.58%
Overall	18.919		35.05		842957		100.00%		5859.98					Overall	19.745		39.594		614651		100.00%		5548.9					Overall	16.158		46.452		617453		100.00%		5466.54					Overall	16.553		47.607		662035		100.00%
Gate 2	18.919		35.05		842957		100.00%		5859.98					Gate 1	19.745		39.594		614651		100.00%		5548.9					Gate 2	16.158		46.452		617453		100.00%		5466.54					Gate 1	16.553		47.607		662035		100.00%
Gate 2														Gate 1														Gate 2														Gate 1
Quadrant	Mean of Set 3 - Cellular Mask-Sycp3 - Shades- Area (μm²)		Mean of Set 3 - Cellular Mask- Sycp3 - Shades- Mean Intensity		Count		Percent		No./mm2					Quadrant	Mean of Set 3 - Cellular Mask-Sycp3 - Shades- Area (μm²)		Mean of Set 3 - Cellular Mask- Sycp3 - Shades- Mean Intensity		Count		Percent		No./mm2					Quadrant	Mean of Set 3 - Cellular Mask-Sycp3 - Shades- Area (μm²)		Mean of Set 3 - Cellular Mask- Sycp3 - Shades- Mean Intensity		Count		Percent		No./mm2					Quadrant	Mean of Set 3 - Cellular Mask-Sycp3 - Shades- Area (μm²)		Mean of Set 3 - Cellular Mask- Sycp3 - Shades- Mean Intensity		Count		Percent
UL	15.514		64.07		25738		3.05%		178.923					UL	15.562		64.588		28958		4.71%		261.425					UL	14.511		67.205		113261		18.34%		1002.74					UL	14.398		66.922		121780		18.39%
UR	27.706		63.133		46489		5.51%		323.177					UR	28.261		63.14		59344		9.66%		535.741					UR	23.414		67.82		49253		7.98%		436.055					UR	23.739		68.427		54925		8.30%
LL	14.832		29.686		509196		60.41%		3539.78					LL	14.84		32.406		328910		53.51%		2969.31					LL	14.334		38.635		381515		61.79%		3377.69					LL	14.336		40.077		384153		58.03%
LR	25.65		37.646		261534		31.03%		1818.11					LR	25.972		40.824		197439		32.12%		1782.42					LR	23.314		40.724		73424		11.89%		650.05					LR	23.663		41.646		101177		15.28%
Upper	23.362		63.467		72227		8.56%		502.1					Upper	24.096		63.615		88302		14.37%		797.166					Upper	17.209		67.391		162514		26.32%		1438.8					Upper	17.301		67.39		176705		26.69%
Lower	18.503		32.387		770730		91.44%		5357.88					Lower	19.015		35.564		526349		85.63%		4751.73					Lower	15.783		38.973		454939		73.68%		4027.74					Lower	16.28		40.404		485330		73.31%
Left	14.865		31.34		534934		63.46%		3718.7					Left	14.898		35.01		357868		58.22%		3230.73					Left	14.374		45.175		494776		80.13%		4380.43					Left	14.351		46.539		505933		76.42%
Right	25.96		41.493		308023		36.54%		2141.28					Right	26.501		45.981		256783		41.78%		2318.17					Right	23.354		51.603		122677		19.87%		1086.11					Right	23.69		51.069		156102		23.58%
Overall	18.919		35.05		842957		100.00%		5859.98					Overall	19.745		39.594		614651		100.00%		5548.9					Overall	16.158		46.452		617453		100.00%		5466.54					Overall	16.553		47.607		662035		100.00%

## Sheet: Tnp1
Tnp1-Control-01											Tnp1-Control-02													Tnp1-Control-03													Tnp1-Control-04
Overall Statistics											Overall Statistics													Overall Statistics													Overall Statistics
Quadrant		Mean of Cellular Measurement - Cellular Mask-MARKER 2 - Shades-Area (μm²)		Mean of Cellular Measurement - Cellular Mask-MARKER 2 - Shades-Mean Intensity		Count		Percent		No./mm2	Quadrant		Mean of Cellular Measurement - Cellular Mask-MARKER 2 - Shades-Area (μm²)		Mean of Cellular Measurement - Cellular Mask-MARKER 2 - Shades-Mean Intensity		Count		Percent		No./mm2			Quadrant		Mean of Cellular Measurement - Cellular Mask-MARKER 2 - Shades-Area (μm²)		Mean of Cellular Measurement - Cellular Mask-MARKER 2 - Shades-Mean Intensity		Count		Percent		No./mm2			Quadrant		Mean of Cellular Measurement - Cellular Mask-MARKER 2 - Shades-Area (μm²)		Mean of Cellular Measurement - Cellular Mask-MARKER 2 - Shades-Mean Intensity		Count		Percent		No./mm2
UL		10.026		26.387		122731		0.2716		905.366	UL		10.018		24.735		138402		0.2616		848.319			UL		10.096		29.301		119797		0.2814		891.116			UL		10.055		30.911		157884		0.2991		976.592
UR		15.499		24.89		282838		0.6259		2086.45	UR		15.489		22.378		299052		0.5653		1833			UR		15.433		26.751		283882		0.6669		2111.67			UR		15.501		27.229		343176		0.6501		2122.72
LL		10.182		9.662		15939		0.0353		117.579	LL		10.168		9.854		28334		0.0536		173.67			LL		10.27		10.098		7962		0.0187		59.226			LL		10.18		10.483		10017		0.019		61.96
LR		15.457		9.588		30376		0.0672		224.079	LR		15.443		9.808		63212		0.1195		387.45			LR		15.413		10.17		14054		0.033		104.541			LR		15.564		10.496		16825		0.0318		104.071
Upper		13.843		25.343		405569		0.8975		2991.81	Upper		13.758		23.124		437454		0.8269		2681.32			Upper		13.849		27.508		403679		0.9483		3002.79			Upper		13.785		28.389		501060		0.9492		3099.31
Lower		13.642		9.614		46315		0.1025		341.658	Lower		13.81		9.822		91546		0.1731		561.12			Lower		13.553		10.144		22016		0.0517		163.767			Lower		13.555		10.491		26842		0.0508		166.031
Left		10.044		24.465		138670		0.3069		1022.95	Left		10.044		22.206		166736		0.3152		1021.99			Left		10.107		28.104		127759		0.3001		950.342			Left		10.063		29.692		167901		0.3181		1038.55
Right		15.495		23.406		313214		0.6931		2310.53	Right		15.481		20.185		362264		0.6848		2220.45			Right		15.432		25.969		297936		0.6999		2216.21			Right		15.504		26.447		360001		0.6819		2226.79
Overall		13.822		23.731		451884		1		3333.47	Overall		13.767		20.822		529000		1		3242.44			Overall		13.834		26.61		425695		1		3166.55			Overall		13.773		27.479		527902		1		3265.34
Gate 1		13.822		23.731		451884		1		3333.47	Gate 3		13.767		20.822		529000		1		3242.44			Gate 1		13.834		26.61		425695		1		3166.55			Gate 1		13.773		27.479		527902		1		3265.34
Gate 1											Gate 3													Gate 1													Gate 1
Quadrant		Mean of Cellular Measurement - Cellular Mask-MARKER 2 - Shades-Area (μm²)		Mean of Cellular Measurement - Cellular Mask-MARKER 2 - Shades-Mean Intensity		Count		Percent		No./mm2	Quadrant		Mean of Cellular Measurement - Cellular Mask-MARKER 2 - Shades-Area (μm²)		Mean of Cellular Measurement - Cellular Mask-MARKER 2 - Shades-Mean Intensity		Count		Percent		No./mm2			Quadrant		Mean of Cellular Measurement - Cellular Mask-MARKER 2 - Shades-Area (μm²)		Mean of Cellular Measurement - Cellular Mask-MARKER 2 - Shades-Mean Intensity		Count		Percent		No./mm2			Quadrant		Mean of Cellular Measurement - Cellular Mask-MARKER 2 - Shades-Area (μm²)		Mean of Cellular Measurement - Cellular Mask-MARKER 2 - Shades-Mean Intensity		Count		Percent		No./mm2
UL		10.026		26.387		122731		0.2716		905.366	UL		10.018		24.735		138402		0.2616		848.319			UL		10.096		29.301		119797		0.2814		891.116			UL		10.055		30.911		157884		0.2991		976.592
UR		15.499		24.89		282838		0.6259		2086.45	UR		15.489		22.378		299052		0.5653		1833			UR		15.433		26.751		283882		0.6669		2111.67			UR		15.501		27.229		343176		0.6501		2122.72
LL		10.182		9.662		15939		0.0353		117.579	LL		10.168		9.854		28334		0.0536		173.67			LL		10.27		10.098		7962		0.0187		59.226			LL		10.18		10.483		10017		0.019		61.96
LR		15.457		9.588		30376		0.0672		224.079	LR		15.443		9.808		63212		0.1195		387.45			LR		15.413		10.17		14054		0.033		104.541			LR		15.564		10.496		16825		0.0318		104.071
Upper		13.843		25.343		405569		0.8975		2991.81	Upper		13.758		23.124		437454		0.8269		2681.32			Upper		13.849		27.508		403679		0.9483		3002.79			Upper		13.785		28.389		501060		0.9492		3099.31
Lower		13.642		9.614		46315		0.1025		341.658	Lower		13.81		9.822		91546		0.1731		561.12			Lower		13.553		10.144		22016		0.0517		163.767			Lower		13.555		10.491		26842		0.0508		166.031
Left		10.044		24.465		138670		0.3069		1022.95	Left		10.044		22.206		166736		0.3152		1021.99			Left		10.107		28.104		127759		0.3001		950.342			Left		10.063		29.692		167901		0.3181		1038.55
Right		15.495		23.406		313214		0.6931		2310.53	Right		15.481		20.185		362264		0.6848		2220.45			Right		15.432		25.969		297936		0.6999		2216.21			Right		15.504		26.447		360001		0.6819		2226.79
Overall		13.822		23.731		451884		1		3333.47	Overall		13.767		20.822		529000		1		3242.44			Overall		13.834		26.61		425695		1		3166.55			Overall		13.773		27.479		527902		1		3265.34
					Tnp1-STR3-01										Tnp1-STR3-02														Tnp1-STR3-03												Tnp1-STR3-04
Overall Statistics											Overall Statistics													Overall Statistics													Overall Statistics
Quadrant		Mean of Cellular Measurement - Cellular Mask-MARKER 2 - Shades-Area (μm²)		Mean of Cellular Measurement - Cellular Mask-MARKER 2 - Shades-Mean Intensity		Count		Percent		No./mm2	Quadrant		Mean of Cellular Measurement - Cellular Mask-MARKER 2 - Shades-Area (μm²)		Mean of Cellular Measurement - Cellular Mask-MARKER 2 - Shades-Mean Intensity		Count		Percent		No./mm2			Quadrant		Mean of Cellular Measurement - Cellular Mask-MARKER 2 - Shades-Area (μm²)		Mean of Cellular Measurement - Cellular Mask-MARKER 2 - Shades-Mean Intensity		Count		Percent		No./mm2			Quadrant		Mean of Cellular Measurement - Cellular Mask-MARKER 2 - Shades-Area (μm²)		Mean of Cellular Measurement - Cellular Mask-MARKER 2 - Shades-Mean Intensity		Count		Percent		No./mm2
UL		10.035		31.962		129093		0.3028		951.396	UL		10.026		34.903		97203		0.3118		851.746			UL		10.09		32.999		98861		0.3012		884.007			UL		9.984		30.271		135220		0.3031		999.607
UR		15.472		27.851		266219		0.6244		1961.99	UR		15.456		31.569		199538		0.64		1748.46			UR		15.467		28.871		216220		0.6587		1933.42			UR		15.505		27.892		270000		0.6052		1995.96
LL		10.177		10.951		10044		0.0236		74.023	LL		10.171		9.157		4790		0.0154		41.973			LL		10.276		10.911		4387		0.0134		39.228			LL		10.189		9.387		13589		0.0304		100.456
LR		15.427		11.089		20975		0.0492		154.583	LR		15.357		9.21		10224		0.0328		89.588			LR		15.261		11.139		8769		0.0267		78.412			LR		15.351		9.329		27355		0.0613		202.221
Upper		13.696		29.193		395312		0.9272		2913.39	Upper		13.677		32.661		296741		0.9518		2600.21			Upper		13.78		30.166		315081		0.9599		2817.43			Upper		13.662		28.686		405220		0.9083		2995.57
Lower		13.727		11.044		31019		0.0728		228.605	Lower		13.703		9.194		15014		0.0482		131.561			Lower		13.599		11.063		13156		0.0401		117.64			Lower		13.638		9.348		40944		0.0917		302.677
Left		10.045		30.445		139137		0.3264		1025.42	Left		10.032		33.693		101993		0.3272		893.719			Left		10.098		32.061		103248		0.3146		923.235			Left		10.002		28.364		148809		0.3335		1100.06
Right		15.469		26.627		287194		0.6736		2116.58	Right		15.452		30.48		209762		0.6728		1838.05			Right		15.459		28.18		224989		0.6854		2011.83			Right		15.491		26.184		297355		0.6665		2198.18
Overall		13.699		27.873		426331		1		3141.99	Overall		13.679		31.531		311755		1		2731.77			Overall		13.773		29.4		328237		1		2935.07			Overall		13.66		26.911		446164		1		3298.25
Gate 1		13.699		27.873		426331		1		3141.99	Gate 1		13.679		31.531		311755		1		2731.77			Gate 1		13.773		29.4		328237		1		2935.07			Gate 1		13.66		26.911		446164		1		3298.25
Gate 1											Gate 1													Gate 1													Gate 1
Quadrant		Mean of Cellular Measurement - Cellular Mask-MARKER 2 - Shades-Area (μm²)		Mean of Cellular Measurement - Cellular Mask-MARKER 2 - Shades-Mean Intensity		Count		Percent		No./mm2	Quadrant		Mean of Cellular Measurement - Cellular Mask-MARKER 2 - Shades-Area (μm²)		Mean of Cellular Measurement - Cellular Mask-MARKER 2 - Shades-Mean Intensity		Count		Percent		No./mm2			Quadrant		Mean of Cellular Measurement - Cellular Mask-MARKER 2 - Shades-Area (μm²)		Mean of Cellular Measurement - Cellular Mask-MARKER 2 - Shades-Mean Intensity		Count		Percent		No./mm2			Quadrant		Mean of Cellular Measurement - Cellular Mask-MARKER 2 - Shades-Area (μm²)		Mean of Cellular Measurement - Cellular Mask-MARKER 2 - Shades-Mean Intensity		Count		Percent		No./mm2
UL		10.035		31.962		129093		0.3028		951.396	UL		10.026		34.903		97203		0.3118		851.746			UL		10.09		32.999		98861		0.3012		884.007			UL		9.984		30.271		135220		0.3031		999.607
UR		15.472		27.851		266219		0.6244		1961.99	UR		15.456		31.569		199538		0.64		1748.46			UR		15.467		28.871		216220		0.6587		1933.42			UR		15.505		27.892		270000		0.6052		1995.96
LL		10.177		10.951		10044		0.0236		74.023	LL		10.171		9.157		4790		0.0154		41.973			LL		10.276		10.911		4387		0.0134		39.228			LL		10.189		9.387		13589		0.0304		100.456
LR		15.427		11.089		20975		0.0492		154.583	LR		15.357		9.21		10224		0.0328		89.588			LR		15.261		11.139		8769		0.0267		78.412			LR		15.351		9.329		27355		0.0613		202.221
Upper		13.696		29.193		395312		0.9272		2913.39	Upper		13.677		32.661		296741		0.9518		2600.21			Upper		13.78		30.166		315081		0.9599		2817.43			Upper		13.662		28.686		405220		0.9083		2995.57
Lower		13.727		11.044		31019		0.0728		228.605	Lower		13.703		9.194		15014		0.0482		131.561			Lower		13.599		11.063		13156		0.0401		117.64			Lower		13.638		9.348		40944		0.0917		302.677
Left		10.045		30.445		139137		0.3264		1025.42	Left		10.032		33.693		101993		0.3272		893.719			Left		10.098		32.061		103248		0.3146		923.235			Left		10.002		28.364		148809		0.3335		1100.06
Right		15.469		26.627		287194		0.6736		2116.58	Right		15.452		30.48		209762		0.6728		1838.05			Right		15.459		28.18		224989		0.6854		2011.83			Right		15.491		26.184		297355		0.6665		2198.18
Overall		13.699		27.873		426331		1		3141.99	Overall		13.679		31.531		311755		1		2731.77			Overall		13.773		29.4		328237		1		2935.07			Overall		13.66		26.911		446164		1		3298.25
			Tnp1-STR14-01											Tnp1-STR14-02														Tnp1-STR14-03														Tnp1-STR14-04
Overall Statistics											Overall Statistics													Overall Statistics													Overall Statistics
Quadrant		Mean of Cellular Measurement - Cellular Mask-MARKER 2 - Shades-Area (μm²)		Mean of Cellular Measurement - Cellular Mask-MARKER 2 - Shades-Mean Intensity		Count		Percent		No./mm2	Quadrant		Mean of Cellular Measurement - Cellular Mask-MARKER 2 - Shades-Area (μm²)		Mean of Cellular Measurement - Cellular Mask-MARKER 2 - Shades-Mean Intensity		Count		Percent		No./mm2			Quadrant		Mean of Cellular Measurement - Cellular Mask-MARKER 2 - Shades-Area (μm²)		Mean of Cellular Measurement - Cellular Mask-MARKER 2 - Shades-Mean Intensity		Count		Percent		No./mm2			Quadrant		Mean of Cellular Measurement - Cellular Mask-MARKER 2 - Shades-Area (μm²)		Mean of Cellular Measurement - Cellular Mask-MARKER 2 - Shades-Mean Intensity		Count		Percent		No./mm2
UL		10.098		31.027		129947		0.3106		906.809	UL		10.096		32.638		121236		0.2979		742.442			UL		10.102		29.151		117234		0.287		818.412			UL		10.08		29.404		122386		0.3084		763.941
UR		15.483		27.98		267572		0.6395		1867.2	UR		15.448		30.276		255040		0.6267		1561.85			UR		15.465		26.197		243265		0.5955		1698.24			UR		15.426		27.153		255622		0.6442		1595.61
LL		10.263		10.336		7398		0.0177		51.625	LL		10.22		9.728		10039		0.0247		61.478			LL		10.23		9.601		14878		0.0364		103.864			LL		10.237		10.338		6903		0.0174		43.089
LR		15.424		10.265		13484		0.0322		94.095	LR		15.414		9.701		20613		0.0507		126.233			LR		15.406		9.458		33129		0.0811		231.274			LR		15.355		10.31		11884		0.03		74.181
Upper		13.723		28.976		397519		0.9501		2774.01	Upper		13.724		31.037		376276		0.9246		2304.29			Upper		13.721		27.158		360499		0.8825		2516.65			Upper		13.695		27.881		378008		0.9526		2359.55
Lower		13.595		10.29		20882		0.0499		145.721	Lower		13.713		9.71		30652		0.0754		187.711			Lower		13.802		9.502		48007		0.1175		335.138			Lower		13.474		10.32		18787		0.0474		117.27
Left		10.107		29.913		137345		0.3283		958.435	Left		10.106		30.886		131275		0.3226		803.92			Left		10.116		26.949		132112		0.3234		922.276			Left		10.089		28.386		129289		0.3258		807.03
Right		15.48		27.13		281056		0.6717		1961.29	Right		15.446		28.737		275653		0.6774		1688.08			Right		15.458		24.191		276394		0.6766		1929.51			Right		15.423		26.404		267506		0.6742		1669.79
Overall		13.716		28.044		418401		1		2919.73	Overall		13.723		29.43		406928		1		2492			Overall		13.731		25.083		408506		1		2851.79			Overall		13.685		27.05		396795		1		2476.82
Gate 1		13.716		28.044		418401		1		2919.73	Gate 1		13.723		29.43		406928		1		2492			Gate 1		13.731		25.083		408506		1		2851.79			Gate 1		13.685		27.05		396795		1		2476.82
Gate 1											Gate 1													Gate 1													Gate 1
Quadrant		Mean of Cellular Measurement - Cellular Mask-MARKER 2 - Shades-Area (μm²)		Mean of Cellular Measurement - Cellular Mask-MARKER 2 - Shades-Mean Intensity		Count		Percent		No./mm2	Quadrant		Mean of Cellular Measurement - Cellular Mask-MARKER 2 - Shades-Area (μm²)		Mean of Cellular Measurement - Cellular Mask-MARKER 2 - Shades-Mean Intensity		Count		Percent		No./mm2			Quadrant		Mean of Cellular Measurement - Cellular Mask-MARKER 2 - Shades-Area (μm²)		Mean of Cellular Measurement - Cellular Mask-MARKER 2 - Shades-Mean Intensity		Count		Percent		No./mm2			Quadrant		Mean of Cellular Measurement - Cellular Mask-MARKER 2 - Shades-Area (μm²)		Mean of Cellular Measurement - Cellular Mask-MARKER 2 - Shades-Mean Intensity		Count		Percent		No./mm2
UL		10.098		31.027		129947		0.3106		906.809	UL		10.096		32.638		121236		0.2979		742.442			UL		10.102		29.151		117234		0.287		818.412			UL		10.08		29.404		122386		0.3084		763.941
UR		15.483		27.98		267572		0.6395		1867.2	UR		15.448		30.276		255040		0.6267		1561.85			UR		15.465		26.197		243265		0.5955		1698.24			UR		15.426		27.153		255622		0.6442		1595.61
LL		10.263		10.336		7398		0.0177		51.625	LL		10.22		9.728		10039		0.0247		61.478			LL		10.23		9.601		14878		0.0364		103.864			LL		10.237		10.338		6903		0.0174		43.089
LR		15.424		10.265		13484		0.0322		94.095	LR		15.414		9.701		20613		0.0507		126.233			LR		15.406		9.458		33129		0.0811		231.274			LR		15.355		10.31		11884		0.03		74.181
Upper		13.723		28.976		397519		0.9501		2774.01	Upper		13.724		31.037		376276		0.9246		2304.29			Upper		13.721		27.158		360499		0.8825		2516.65			Upper		13.695		27.881		378008		0.9526		2359.55
Lower		13.595		10.29		20882		0.0499		145.721	Lower		13.713		9.71		30652		0.0754		187.711			Lower		13.802		9.502		48007		0.1175		335.138			Lower		13.474		10.32		18787		0.0474		117.27
Left		10.107		29.913		137345		0.3283		958.435	Left		10.106		30.886		131275		0.3226		803.92			Left		10.116		26.949		132112		0.3234		922.276			Left		10.089		28.386		129289		0.3258		807.03
Right		15.48		27.13		281056		0.6717		1961.29	Right		15.446		28.737		275653		0.6774		1688.08			Right		15.458		24.191		276394		0.6766		1929.51			Right		15.423		26.404		267506		0.6742		1669.79
Overall		13.716		28.044		418401		1		2919.73	Overall		13.723		29.43		406928		1		2492			Overall		13.731		25.083		408506		1		2851.79			Overall		13.685		27.05		396795		1		2476.82
				Tnp1-STR21-01											Tnp1-STR21-02													Tnp1-STR21-03													Tnp1-STR21-04
Overall Statistics											Overall Statistics													Overall Statistics													Overall Statistics
Quadrant		Mean of Cellular Measurement - Cellular Mask-MARKER 2 - Shades-Area (μm²)		Mean of Cellular Measurement - Cellular Mask-MARKER 2 - Shades-Mean Intensity		Count		Percent		No./mm2	Quadrant		Mean of Cellular Measurement - Cellular Mask-MARKER 2 - Shades-Area (μm²)		Mean of Cellular Measurement - Cellular Mask-MARKER 2 - Shades-Mean Intensity		Count		Percent		No./mm2			Quadrant		Mean of Cellular Measurement - Cellular Mask-MARKER 2 - Shades-Area (μm²)		Mean of Cellular Measurement - Cellular Mask-MARKER 2 - Shades-Mean Intensity		Count		Percent		No./mm2			Quadrant		Mean of Cellular Measurement - Cellular Mask-MARKER 2 - Shades-Area (μm²)		Mean of Cellular Measurement - Cellular Mask-MARKER 2 - Shades-Mean Intensity		Count		Percent		No./mm2
UL		9.948		25.328		93716		0.2558		697.363	UL		10.028		30.104		132097		0.3166		905.226			UL		9.975		28.322		106587		0.2838		776.035			UL		10.034		26.424		118851		0.3018		838.021
UR		15.54		23.58		167616		0.4576		1247.27	UR		15.531		27.673		256196		0.614		1755.64			UR		15.519		25.728		196434		0.5229		1430.19			UR		15.501		24.465		235091		0.597		1657.63
LL		10.122		9.157		33170		0.0906		246.826	LL		10.243		9.634		10485		0.0251		71.851			LL		10.152		9.281		23617		0.0629		171.95			LL		10.204		10.362		13127		0.0334		92.559
LR		15.473		8.986		71785		0.196		534.169	LR		15.456		9.599		18485		0.0443		126.673			LR		15.46		9.159		48998		0.1304		356.743			LR		15.407		10.342		26711		0.0678		188.34
Upper		13.534		24.207		261332		0.7134		1944.63	Upper		13.659		28.5		388293		0.9306		2660.87			Upper		13.569		26.641		303021		0.8067		2206.23			Upper		13.665		25.123		353942		0.8988		2495.65
Lower		13.782		9.04		104955		0.2866		780.995	Lower		13.569		9.612		28970		0.0694		198.524			Lower		13.734		9.199		72615		0.1933		528.693			Lower		13.693		10.349		39838		0.1012		280.899
Left		9.993		21.101		126886		0.3464		944.188	Left		10.043		28.599		142582		0.3417		977.077			Left		10.007		24.868		130204		0.3467		947.985			Left		10.051		24.827		131978		0.3352		930.58
Right		15.519		19.204		239401		0.6536		1781.44	Right		15.526		26.457		274681		0.6583		1882.32			Right		15.507		22.42		245432		0.6533		1786.93			Right		15.491		23.024		261802		0.6648		1845.97
Overall		13.605		19.861		366287		1		2725.63	Overall		13.653		27.189		417263		1		2859.39			Overall		13.601		23.269		375636		1		2734.92			Overall		13.668		23.628		393780		1		2776.55
Gate 1		13.605		19.861		366287		1		2725.63	Gate 1		13.653		27.189		417263		1		2859.39			Gate 1		13.601		23.269		375636		1		2734.92			Gate 1		13.668		23.628		393780		1		2776.55
Gate 1											Gate 1													Gate 1													Gate 1
Quadrant		Mean of Cellular Measurement - Cellular Mask-MARKER 2 - Shades-Area (μm²)		Mean of Cellular Measurement - Cellular Mask-MARKER 2 - Shades-Mean Intensity		Count		Percent		No./mm2	Quadrant		Mean of Cellular Measurement - Cellular Mask-MARKER 2 - Shades-Area (μm²)		Mean of Cellular Measurement - Cellular Mask-MARKER 2 - Shades-Mean Intensity		Count		Percent		No./mm2			Quadrant		Mean of Cellular Measurement - Cellular Mask-MARKER 2 - Shades-Area (μm²)		Mean of Cellular Measurement - Cellular Mask-MARKER 2 - Shades-Mean Intensity		Count		Percent		No./mm2			Quadrant		Mean of Cellular Measurement - Cellular Mask-MARKER 2 - Shades-Area (μm²)		Mean of Cellular Measurement - Cellular Mask-MARKER 2 - Shades-Mean Intensity		Count		Percent		No./mm2
UL		9.948		25.328		93716		0.2558		697.363	UL		10.028		30.104		132097		0.3166		905.226			UL		9.975		28.322		106587		0.2838		776.035			UL		10.034		26.424		118851		0.3018		838.021
UR		15.54		23.58		167616		0.4576		1247.27	UR		15.531		27.673		256196		0.614		1755.64			UR		15.519		25.728		196434		0.5229		1430.19			UR		15.501		24.465		235091		0.597		1657.63
LL		10.122		9.157		33170		0.0906		246.826	LL		10.243		9.634		10485		0.0251		71.851			LL		10.152		9.281		23617		0.0629		171.95			LL		10.204		10.362		13127		0.0334		92.559
LR		15.473		8.986		71785		0.196		534.169	LR		15.456		9.599		18485		0.0443		126.673			LR		15.46		9.159		48998		0.1304		356.743			LR		15.407		10.342		26711		0.0678		188.34
Upper		13.534		24.207		261332		0.7134		1944.63	Upper		13.659		28.5		388293		0.9306		2660.87			Upper		13.569		26.641		303021		0.8067		2206.23			Upper		13.665		25.123		353942		0.8988		2495.65
Lower		13.782		9.04		104955		0.2866		780.995	Lower		13.569		9.612		28970		0.0694		198.524			Lower		13.734		9.199		72615		0.1933		528.693			Lower		13.693		10.349		39838		0.1012		280.899
Left		9.993		21.101		126886		0.3464		944.188	Left		10.043		28.599		142582		0.3417		977.077			Left		10.007		24.868		130204		0.3467		947.985			Left		10.051		24.827		131978		0.3352		930.58
Right		15.519		19.204		239401		0.6536		1781.44	Right		15.526		26.457		274681		0.6583		1882.32			Right		15.507		22.42		245432		0.6533		1786.93			Right		15.491		23.024		261802		0.6648		1845.97
Overall		13.605		19.861		366287		1		2725.63	Overall		13.653		27.189		417263		1		2859.39			Overall		13.601		23.269		375636		1		2734.92			Overall		13.668		23.628		393780		1		2776.55
[truncated: 12 more columns]

## Sheet: Piwil1
				Piwil1-Control-01													Piwil1-Control-02														Piwil1-Control-03												Piwil1-Control-04
Overall Statistics													Overall Statistics													Overall Statistics													Overall Statistics
Quadrant		Mean of Set 3 - Cellular Mask-PIWIL1 - Shades-Area (μm²)		Mean of Set 3 - Cellular Mask-PIWIL1 - Shades-Mean Intensity		Count		Percent		No./mm2			Quadrant		Mean of Set 3 - Cellular Mask-PIWIL1 - Shades-Area (μm²)		Mean of Set 3 - Cellular Mask-PIWIL1 - Shades-Mean Intensity		Count		Percent		No./mm2			Quadrant		Mean of Set 3 - Cellular Mask-PIWIL1 - Shades-Area (μm²)		Mean of Set 3 - Cellular Mask-PIWIL1 - Shades-Mean Intensity		Count		Percent		No./mm2			Quadrant		Mean of Set 3 - Cellular Mask-PIWIL1 - Shades-Area (μm²)		Mean of Set 3 - Cellular Mask-PIWIL1 - Shades-Mean Intensity		Count		Percent		No./mm2
UL		9.421		47.026		34372		0.053		227.979			UL		8.97		48.608		74101		0.0844		599.871			UL		9.032		51.775		104042		0.1104		770.594			UL		9.013		46.908		62841		0.0882		543.688
UR		25.431		47.083		354926		0.5473		2354.12			UR		24.167		45.08		488440		0.5563		3954.07			UR		23.358		48.435		567310		0.6021		4201.82			UR		23.702		43.215		376425		0.5283		3256.76
LL		9.623		20.882		55800		0.086		370.105			LL		9.575		20.999		76599		0.0872		620.093			LL		9.475		22.104		85349		0.0906		632.143			LL		9.522		21.025		67046		0.0941		580.069
LR		19.004		21.683		203458		0.3137		1349.48			LR		19.347		21.587		238893		0.2721		1933.91			LR		18.062		22.683		185559		0.1969		1374.35			LR		18.675		21.937		206167		0.2894		1783.72
Upper		24.017		47.078		389298		0.6003		2582.1			Upper		22.166		45.544		562541		0.6407		4553.94			Upper		21.138		48.953		671352		0.7125		4972.41			Upper		21.6		43.743		439266		0.6165		3800.45
Lower		16.985		21.511		259258		0.3997		1719.58			Lower		16.974		21.444		315492		0.3593		2554.01			Lower		15.357		22.5		270908		0.2875		2006.5			Lower		16.429		21.713		273213		0.3835		2363.79
Left		9.546		30.848		90172		0.139		598.084			Left		9.278		34.575		150700		0.1716		1219.96			Left		9.232		38.404		189391		0.201		1402.74			Left		9.276		33.547		129887		0.1823		1123.76
Right		23.089		37.828		558384		0.861		3703.59			Right		22.584		37.363		727333		0.8284		5887.99			Right		22.053		42.088		752869		0.799		5576.17			Right		21.923		35.685		582592		0.8177		5040.47
Overall		21.206		36.857		648556		1		4301.68			Overall		20.3		36.885		878033		1		7107.95			Overall		19.476		41.347		942260		1		6978.91			Overall		19.617		35.296		712479		1		6164.23
Gate 1		21.206		36.857		648556		1		4301.68			Gate 1		20.3		36.885		878033		1		7107.95			Gate 1		19.476		41.347		942260		1		6978.91			Gate 1		19.617		35.296		712479		1		6164.23
Gate 1													Gate 1													Gate 1													Gate 1
Quadrant		Mean of Set 3 - Cellular Mask-PIWIL1 - Shades-Area (μm²)		Mean of Set 3 - Cellular Mask-PIWIL1 - Shades-Mean Intensity		Count		Percent		No./mm2			Quadrant		Mean of Set 3 - Cellular Mask-PIWIL1 - Shades-Area (μm²)		Mean of Set 3 - Cellular Mask-PIWIL1 - Shades-Mean Intensity		Count		Percent		No./mm2			Quadrant		Mean of Set 3 - Cellular Mask-PIWIL1 - Shades-Area (μm²)		Mean of Set 3 - Cellular Mask-PIWIL1 - Shades-Mean Intensity		Count		Percent		No./mm2			Quadrant		Mean of Set 3 - Cellular Mask-PIWIL1 - Shades-Area (μm²)		Mean of Set 3 - Cellular Mask-PIWIL1 - Shades-Mean Intensity		Count		Percent		No./mm2
UL		9.421		47.026		34372		0.053		227.979			UL		8.97		48.608		74101		0.0844		599.871			UL		9.032		51.775		104042		0.1104		770.594			UL		9.013		46.908		62841		0.0882		543.688
UR		25.431		47.083		354926		0.5473		2354.12			UR		24.167		45.08		488440		0.5563		3954.07			UR		23.358		48.435		567310		0.6021		4201.82			UR		23.702		43.215		376425		0.5283		3256.76
LL		9.623		20.882		55800		0.086		370.105			LL		9.575		20.999		76599		0.0872		620.093			LL		9.475		22.104		85349		0.0906		632.143			LL		9.522		21.025		67046		0.0941		580.069
LR		19.004		21.683		203458		0.3137		1349.48			LR		19.347		21.587		238893		0.2721		1933.91			LR		18.062		22.683		185559		0.1969		1374.35			LR		18.675		21.937		206167		0.2894		1783.72
Upper		24.017		47.078		389298		0.6003		2582.1			Upper		22.166		45.544		562541		0.6407		4553.94			Upper		21.138		48.953		671352		0.7125		4972.41			Upper		21.6		43.743		439266		0.6165		3800.45
Lower		16.985		21.511		259258		0.3997		1719.58			Lower		16.974		21.444		315492		0.3593		2554.01			Lower		15.357		22.5		270908		0.2875		2006.5			Lower		16.429		21.713		273213		0.3835		2363.79
Left		9.546		30.848		90172		0.139		598.084			Left		9.278		34.575		150700		0.1716		1219.96			Left		9.232		38.404		189391		0.201		1402.74			Left		9.276		33.547		129887		0.1823		1123.76
Right		23.089		37.828		558384		0.861		3703.59			Right		22.584		37.363		727333		0.8284		5887.99			Right		22.053		42.088		752869		0.799		5576.17			Right		21.923		35.685		582592		0.8177		5040.47
Overall		21.206		36.857		648556		1		4301.68			Overall		20.3		36.885		878033		1		7107.95			Overall		19.476		41.347		942260		1		6978.91			Overall		19.617		35.296		712479		1		6164.23
				Piwil1-STR3-01													Piwil1-STR3-02														Piwil1-STR3-03													Piwil1-STR3-04
Overall Statistics													Overall Statistics													Overall Statistics													Overall Statistics
Quadrant		Mean of Set 3 - Cellular Mask-PIWIL1 - Shades-Area (μm²)		Mean of Set 3 - Cellular Mask-PIWIL1 - Shades-Mean Intensity		Count		Percent		No./mm2			Quadrant		Mean of Set 3 - Cellular Mask-PIWIL1 - Shades-Area (μm²)		Mean of Set 3 - Cellular Mask-PIWIL1 - Shades-Mean Intensity		Count		Percent		No./mm2			Quadrant		Mean of Set 3 - Cellular Mask-PIWIL1 - Shades-Area (μm²)		Mean of Set 3 - Cellular Mask-PIWIL1 - Shades-Mean Intensity		Count		Percent		No./mm2			Quadrant		Mean of Set 3 - Cellular Mask-PIWIL1 - Shades-Area (μm²)		Mean of Set 3 - Cellular Mask-PIWIL1 - Shades-Mean Intensity		Count		Percent		No./mm2
UL		9.926		42.86		12803		0.0187		103.657			UL		9.991		44.177		11893		0.0183		87.109			UL		9.942		44.187		11412		0.0195		90.96			UL		9.513		43.222		13838		0.0194		100.407
UR		26.339		45.188		388047		0.5655		3141.74			UR		25.882		45.655		361449		0.555		2647.4			UR		25.368		46.917		318754		0.5433		2540.66			UR		26.342		45.599		381908		0.5355		2771.08
LL		9.799		19.106		55769		0.0813		451.522			LL		9.921		19.262		49861		0.0765		365.202			LL		9.922		19.211		49714		0.0847		396.25			LL		9.37		18.292		62602		0.0878		454.232
LR		18.771		21.085		229557		0.3345		1858.56			LR		19.107		20.864		228064		0.3502		1670.43			LR		18.452		21.109		206765		0.3525		1648.04			LR		19.196		20.406		254874		0.3573		1849.33
Upper		25.815		45.113		400850		0.5842		3245.39			Upper		25.376		45.608		373342		0.5733		2734.51			Upper		24.835		46.823		330166		0.5628		2631.62			Upper		25.753		45.516		395746		0.5549		2871.48
Lower		17.018		20.698		285326		0.4158		2310.08			Lower		17.459		20.576		277925		0.4267		2035.64			Lower		16.798		20.741		256479		0.4372		2044.29			Lower		17.258		19.989		317476		0.4451		2303.57
Left		9.823		23.541		68572		0.1		555.178			Left		9.934		24.06		61754		0.0948		452.312			Left		9.925		23.874		61126		0.1042		487.21			Left		9.396		22.805		76440		0.1072		554.639
Right		23.526		36.229		617604		0.9		5000.3			Right		23.261		36.064		589513		0.9052		4317.84			Right		22.647		36.763		525519		0.8958		4188.69			Right		23.482		35.515		636782		0.8928		4620.41
Overall		22.157		34.961		686176		1		5555.47			Overall		21.998		34.926		651267		1		4770.15			Overall		21.321		35.42		586645		1		4675.9			Overall		21.972		34.153		713222		1		5175.05
Gate 1		22.157		34.961		686176		1		5555.47			Gate 1		21.998		34.926		651267		1		4770.15			Gate 1		21.321		35.42		586645		1		4675.9			Gate 1		21.972		34.153		713222		1		5175.05
Gate 1													Gate 1													Gate 1													Gate 1
Quadrant		Mean of Set 3 - Cellular Mask-PIWIL1 - Shades-Area (μm²)		Mean of Set 3 - Cellular Mask-PIWIL1 - Shades-Mean Intensity		Count		Percent		No./mm2			Quadrant		Mean of Set 3 - Cellular Mask-PIWIL1 - Shades-Area (μm²)		Mean of Set 3 - Cellular Mask-PIWIL1 - Shades-Mean Intensity		Count		Percent		No./mm2			Quadrant		Mean of Set 3 - Cellular Mask-PIWIL1 - Shades-Area (μm²)		Mean of Set 3 - Cellular Mask-PIWIL1 - Shades-Mean Intensity		Count		Percent		No./mm2			Quadrant		Mean of Set 3 - Cellular Mask-PIWIL1 - Shades-Area (μm²)		Mean of Set 3 - Cellular Mask-PIWIL1 - Shades-Mean Intensity		Count		Percent		No./mm2
UL		9.926		42.86		12803		0.0187		103.657			UL		9.991		44.177		11893		0.0183		87.109			UL		9.942		44.187		11412		0.0195		90.96			UL		9.513		43.222		13838		0.0194		100.407
UR		26.339		45.188		388047		0.5655		3141.74			UR		25.882		45.655		361449		0.555		2647.4			UR		25.368		46.917		318754		0.5433		2540.66			UR		26.342		45.599		381908		0.5355		2771.08
LL		9.799		19.106		55769		0.0813		451.522			LL		9.921		19.262		49861		0.0765		365.202			LL		9.922		19.211		49714		0.0847		396.25			LL		9.37		18.292		62602		0.0878		454.232
LR		18.771		21.085		229557		0.3345		1858.56			LR		19.107		20.864		228064		0.3502		1670.43			LR		18.452		21.109		206765		0.3525		1648.04			LR		19.196		20.406		254874		0.3573		1849.33
Upper		25.815		45.113		400850		0.5842		3245.39			Upper		25.376		45.608		373342		0.5733		2734.51			Upper		24.835		46.823		330166		0.5628		2631.62			Upper		25.753		45.516		395746		0.5549		2871.48
Lower		17.018		20.698		285326		0.4158		2310.08			Lower		17.459		20.576		277925		0.4267		2035.64			Lower		16.798		20.741		256479		0.4372		2044.29			Lower		17.258		19.989		317476		0.4451		2303.57
Left		9.823		23.541		68572		0.1		555.178			Left		9.934		24.06		61754		0.0948		452.312			Left		9.925		23.874		61126		0.1042		487.21			Left		9.396		22.805		76440		0.1072		554.639
Right		23.526		36.229		617604		0.9		5000.3			Right		23.261		36.064		589513		0.9052		4317.84			Right		22.647		36.763		525519		0.8958		4188.69			Right		23.482		35.515		636782		0.8928		4620.41
Overall		22.157		34.961		686176		1		5555.47			Overall		21.998		34.926		651267		1		4770.15			Overall		21.321		35.42		586645		1		4675.9			Overall		21.972		34.153		713222		1		5175.05
				Piwil1-STR14-01												Piwil1-STR14-02														Piwil1-STR14-03													Piwil1-STR14-04
Overall Statistics													Overall Statistics													Overall Statistics													Overall Statistics
Quadrant		Mean of Set 3 - Cellular Mask-PIWIL1 - Shades-Area (μm²)		Mean of Set 3 - Cellular Mask-PIWIL1 - Shades-Mean Intensity		Count		Percent		No./mm2			Quadrant		Mean of Set 3 - Cellular Mask-PIWIL1 - Shades-Area (μm²)		Mean of Set 3 - Cellular Mask-PIWIL1 - Shades-Mean Intensity		Count		Percent		No./mm2			Quadrant		Mean of Set 3 - Cellular Mask-PIWIL1 - Shades-Area (μm²)		Mean of Set 3 - Cellular Mask-PIWIL1 - Shades-Mean Intensity		Count		Percent		No./mm2			Quadrant		Mean of Set 3 - Cellular Mask-PIWIL1 - Shades-Area (μm²)		Mean of Set 3 - Cellular Mask-PIWIL1 - Shades-Mean Intensity		Count		Percent		No./mm2
UL		9.501		44.777		11442		0.0192		85.051			UL		9.268		46.062		18627		0.0251		117.121			UL		13.106		46.512		100468		0.1379		646.55			UL		9.445		46.108		22217		0.0291		162.759
UR		26.733		42.909		289508		0.4845		2151.99			UR		26.44		42.755		353868		0.4764		2225.01			UR		27.497		48.438		358188		0.4918		2305.08			UR		26.084		43.273		403978		0.5282		2959.5
LL		9.874		19.363		55290		0.0925		410.985			LL		9.757		18.56		67554		0.0909		424.759			LL		12.47		20.327		151372		0.2078		974.136			LL		9.725		19.287		77072		0.1008		564.621
LR		19.896		21.068		241239		0.4038		1793.19			LR		20.559		20.119		302759		0.4076		1903.65			LR		22.139		21.923		118356		0.1625		761.666			LR		19.342		21.131		261507		0.3419		1915.77
Upper		26.078		42.98		300950		0.5037		2237.04			Upper		25.582		42.92		372495		0.5015		2342.13			Upper		24.344		48.016		458656		0.6297		2951.63			Upper		25.216		43.42		426195		0.5573		3122.26
Lower		18.028		20.75		296529		0.4963		2204.18			Lower		18.588		19.835		370313		0.4985		2328.41			Lower		16.713		21.027		269728		0.3703		1735.8			Lower		17.153		20.711		338579		0.4427		2480.39
Left		9.81		23.72		66732		0.1117		496.037			Left		9.651		24.504		86181		0.116		541.879			Left		12.724		30.773		251840		0.3457		1620.69			Left		9.662		25.288		99289		0.1299		727.381
Right		23.626		32.982		530747		0.8883		3945.18			Right		23.729		32.318		656627		0.884		4128.67			Right		26.166		41.853		476544		0.6543		3066.74			Right		23.434		34.572		665485		0.8701		4875.27
Overall		22.083		31.947		597479		1		4441.22			Overall		22.095		31.411		742808		1		4670.55			Overall		21.518		38.022		728384		1		4687.43			Overall		21.646		33.367		764774		1		5602.65
Gate 1		22.083		31.947		597479		1		4441.22			Gate 1		22.095		31.411		742808		1		4670.55			Gate 1		21.518		38.022		728384		1		4687.43			Gate 1		21.646		33.367		764774		1		5602.65
Gate 1													Gate 1													Gate 1													Gate 1
Quadrant		Mean of Set 3 - Cellular Mask-PIWIL1 - Shades-Area (μm²)		Mean of Set 3 - Cellular Mask-PIWIL1 - Shades-Mean Intensity		Count		Percent		No./mm2			Quadrant		Mean of Set 3 - Cellular Mask-PIWIL1 - Shades-Area (μm²)		Mean of Set 3 - Cellular Mask-PIWIL1 - Shades-Mean Intensity		Count		Percent		No./mm2			Quadrant		Mean of Set 3 - Cellular Mask-PIWIL1 - Shades-Area (μm²)		Mean of Set 3 - Cellular Mask-PIWIL1 - Shades-Mean Intensity		Count		Percent		No./mm2			Quadrant		Mean of Set 3 - Cellular Mask-PIWIL1 - Shades-Area (μm²)		Mean of Set 3 - Cellular Mask-PIWIL1 - Shades-Mean Intensity		Count		Percent		No./mm2
UL		9.501		44.777		11442		0.0192		85.051			UL		9.268		46.062		18627		0.0251		117.121			UL		13.106		46.512		100468		0.1379		646.55			UL		9.445		46.108		22217		0.0291		162.759
UR		26.733		42.909		289508		0.4845		2151.99			UR		26.44		42.755		353868		0.4764		2225.01			UR		27.497		48.438		358188		0.4918		2305.08			UR		26.084		43.273		403978		0.5282		2959.5
LL		9.874		19.363		55290		0.0925		410.985			LL		9.757		18.56		67554		0.0909		424.759			LL		12.47		20.327		151372		0.2078		974.136			LL		9.725		19.287		77072		0.1008		564.621
LR		19.896		21.068		241239		0.4038		1793.19			LR		20.559		20.119		302759		0.4076		1903.65			LR		22.139		21.923		118356		0.1625		761.666			LR		19.342		21.131		261507		0.3419		1915.77
Upper		26.078		42.98		300950		0.5037		2237.04			Upper		25.582		42.92		372495		0.5015		2342.13			Upper		24.344		48.016		458656		0.6297		2951.63			Upper		25.216		43.42		426195		0.5573		3122.26
Lower		18.028		20.75		296529		0.4963		2204.18			Lower		18.588		19.835		370313		0.4985		2328.41			Lower		16.713		21.027		269728		0.3703		1735.8			Lower		17.153		20.711		338579		0.4427		2480.39
Left		9.81		23.72		66732		0.1117		496.037			Left		9.651		24.504		86181		0.116		541.879			Left		12.724		30.773		251840		0.3457		1620.69			Left		9.662		25.288		99289		0.1299		727.381
Right		23.626		32.982		530747		0.8883		3945.18			Right		23.729		32.318		656627		0.884		4128.67			Right		26.166		41.853		476544		0.6543		3066.74			Right		23.434		34.572		665485		0.8701		4875.27
Overall		22.083		31.947		597479		1		4441.22			Overall		22.095		31.411		742808		1		4670.55			Overall		21.518		38.022		728384		1		4687.43			Overall		21.646		33.367		764774		1		5602.65
				Piwil1-STR21-01												Piwil1-STR21-02													Piwil1-STR21-03														Piwil1-STR21-04
Overall Statistics													Overall Statistics													Overall Statistics													Overall Statistics
Quadrant		Mean of Set 3 - Cellular Mask-PIWIL1 - Shades-Area (μm²)		Mean of Set 3 - Cellular Mask-PIWIL1 - Shades-Mean Intensity		Count		Percent		No./mm2			Quadrant		Mean of Set 3 - Cellular Mask-PIWIL1 - Shades-Area (μm²)		Mean of Set 3 - Cellular Mask-PIWIL1 - Shades-Mean Intensity		Count		Percent		No./mm2			Quadrant		Mean of Set 3 - Cellular Mask-PIWIL1 - Shades-Area (μm²)		Mean of Set 3 - Cellular Mask-PIWIL1 - Shades-Mean Intensity		Count		Percent		No./mm2			Quadrant		Mean of Set 3 - Cellular Mask-PIWIL1 - Shades-Area (μm²)		Mean of Set 3 - Cellular Mask-PIWIL1 - Shades-Mean Intensity		Count		Percent		No./mm2
UL		8.728		42.042		5619		0.0107		50.004			UL		9.271		39.862		5524		0.0089		42.909			UL		7.817		41.086		10459		0.017		75.392			UL		8.846		62.277		33333		0.0398		291.231
UR		29.472		36.241		116700		0.2233		1038.52			UR		27.933		37.212		166777		0.2696		1295.48			UR		28.793		36.059		159011		0.2582		1146.21			UR		24.246		57.892		184244		0.2201		1609.74
LL		9.686		17.768		58082		0.1111		516.876			LL		9.829		18.403		68116		0.1101		529.107			LL		9.12		20.07		57766		0.0938		416.398			LL		9.448		27.651		147735		0.1765		1290.76
LR		21.514		20.756		342284		0.6549		3046.01			LR		21.414		20.887		378163		0.6114		2937.47			LR		23.356		23.065		388588		0.631		2801.08			LR		19.698		31.682		471905		0.5636		4123.04
Upper		28.519		36.508		122319		0.234		1088.53			Upper		27.335		37.297		172301		0.2785		1338.39			Upper		27.499		36.37		169470		0.2752		1221.6			Upper		21.886		58.564		217577		0.2599		1900.97
Lower		19.798		20.323		400366		0.766		3562.89			Lower		19.646		20.508		446279		0.7215		3466.58			Lower		21.513		22.678		446354		0.7248		3217.48			Lower		17.254		30.721		619640		0.7401		5413.8
Left		9.601		19.909		63701		0.1218		566.88			Left		9.787		20.013		73640		0.119		572.016			Left		8.92		23.292		68225		0.1108		491.79			Left		9.337		34.026		181068		0.2163		1581.99
Right		23.538		24.693		458984		0.8782		4084.53			Right		23.409		25.883		544940		0.881		4232.95			Right		24.935		26.838		547599		0.8892		3947.29			Right		20.975		39.042		656149		0.7837		5732.78
Overall		21.839		24.11		522685		1		4651.41			Overall		21.788		25.184		618580		1		4804.97			Overall		23.16		26.446		615824		1		4439.08			Overall		18.458		37.957		837217		1		7314.77
Gate 1		21.839		24.11		522685		1		4651.41			Gate 1		21.788		25.184		618580		1		4804.97			Gate 1		23.16		26.446		615824		1		4439.08			Gate 1		18.458		37.957		837217		1		7314.77
Gate 1													Gate 1													Gate 1													Gate 1
Quadrant		Mean of Set 3 - Cellular Mask-PIWIL1 - Shades-Area (μm²)		Mean of Set 3 - Cellular Mask-PIWIL1 - Shades-Mean Intensity		Count		Percent		No./mm2			Quadrant		Mean of Set 3 - Cellular Mask-PIWIL1 - Shades-Area (μm²)		Mean of Set 3 - Cellular Mask-PIWIL1 - Shades-Mean Intensity		Count		Percent		No./mm2			Quadrant		Mean of Set 3 - Cellular Mask-PIWIL1 - Shades-Area (μm²)		Mean of Set 3 - Cellular Mask-PIWIL1 - Shades-Mean Intensity		Count		Percent		No./mm2			Quadrant		Mean of Set 3 - Cellular Mask-PIWIL1 - Shades-Area (μm²)		Mean of Set 3 - Cellular Mask-PIWIL1 - Shades-Mean Intensity		Count		Percent		No./mm2
UL		8.728		42.042		5619		0.0107		50.004			UL		9.271		39.862		5524		0.0089		42.909			UL		7.817		41.086		10459		0.017		75.392			UL		8.846		62.277		33333		0.0398		291.231
UR		29.472		36.241		116700		0.2233		1038.52			UR		27.933		37.212		166777		0.2696		1295.48			UR		28.793		36.059		159011		0.2582		1146.21			UR		24.246		57.892		184244		0.2201		1609.74
LL		9.686		17.768		58082		0.1111		516.876			LL		9.829		18.403		68116		0.1101		529.107			LL		9.12		20.07		57766		0.0938		416.398			LL		9.448		27.651		147735		0.1765		1290.76
LR		21.514		20.756		342284		0.6549		3046.01			LR		21.414		20.887		378163		0.6114		2937.47			LR		23.356		23.065		388588		0.631		2801.08			LR		19.698		31.682		471905		0.5636		4123.04
Upper		28.519		36.508		122319		0.234		1088.53			Upper		27.335		37.297		172301		0.2785		1338.39			Upper		27.499		36.37		169470		0.2752		1221.6			Upper		21.886		58.564		217577		0.2599		1900.97
Lower		19.798		20.323		400366		0.766		3562.89			Lower		19.646		20.508		446279		0.7215		3466.58			Lower		21.513		22.678		446354		0.7248		3217.48			Lower		17.254		30.721		619640		0.7401		5413.8
Left		9.601		19.909		63701		0.1218		566.88			Left		9.787		20.013		73640		0.119		572.016			Left		8.92		23.292		68225		0.1108		491.79			Left		9.337		34.026		181068		0.2163		1581.99
Right		23.538		24.693		458984		0.8782		4084.53			Right		23.409		25.883		544940		0.881		4232.95			Right		24.935		26.838		547599		0.8892		3947.29			Right		20.975		39.042		656149		0.7837		5732.78
Overall		21.839		24.11		522685		1		4651.41			Overall		21.788		25.184		618580		1		4804.97			Overall		23.16		26.446		615824		1		4439.08			Overall		18.458		37.957		837217		1		7314.77
