# Supplementary material for: Changes in Expressions of Spermatogenic Marker Genes and Spermatogenic Cell Population Caused by Stress
Source: Front Endocrinol (Lausanne). 2021 Oct 11;12:584125. doi: 10.3389/fendo.2021.584125 (PMC8542882; doi:10.3389/fendo.2021.584125)
Supplement: Supplementary file 2 [file Table_1.xlsx]

## Sheet: all_marker
gene	GSE107644	GSE112393
1700092M07Rik	RS8	Spermatid
1700092M07Rik	RS4	Spermatid
1700092M07Rik	RS6	Spermatid
1700123L14Rik	mP	Spermatocyte
1700123L14Rik	D	Spermatocyte
1700123L14Rik	lP	Spermatocyte
1700123L14Rik	mPL	Spermatocyte
Abhd16b	RS8	Spermatid
Abhd16b	RS6	Spermatid
Acrv1	RS4	Spermatid
Acsl1	RS4	Spermatid
Actg2	RS6	Spermatid
Actg2	RS4	Spermatid
Actl11	RS4	Spermatid
Actl11	RS6	Spermatid
Actl7a	RS4	Spermatid
Actrt2	RS4	Spermatid
Actrt2	RS6	Spermatid
Acyp1	mP	Spermatocyte
Acyp1	L	Spermatocyte
Adam2	mPL	Spermatocyte
Adam2	eP	Spermatocyte
Adam2	Z	Spermatocyte
Adam24	RS4	Spermatid
Adgb	RS4	Spermatid
Adgb	RS6	Spermatid
Agpat2	RS6	Spermatid
Agpat2	RS8	Spermatid
Agpat3	RS8	Spermatid
Aif1	RS4	Spermatid
Aif1	RS6	Spermatid
Akap1	RS4	Spermatid
Akap1	RS6	Spermatid
Akap3	RS4	Spermatid
Akap4	RS6	Spermatid
Akap4	RS4	Spermatid
Aldoart2	RS4	Spermatid
Ankar	lP	Spermatocyte
Ankar	mP	Spermatocyte
Ankef1	RS4	Spermatid
Ankrd54	MI	Spermatocyte
Ankrd54	Z	Spermatocyte
Ankrd54	eP	Spermatocyte
Ankrd61	RS4	Spermatid
Ankrd7	RS6	Spermatid
Ankrd7	RS4	Spermatid
Apobec4	RS4	Spermatid
Apobec4	RS6	Spermatid
Aprt	ePL	Spermatocyte
Aprt	lPL	Spermatocyte
Aprt	Z	Spermatocyte
Aprt	mP	Spermatocyte
Aptx	RS4	Spermatid
Aqp7	RS4	Spermatid
Aqp9	D	Spermatocyte
Aqp9	MI	Spermatocyte
Aqp9	lP	Spermatocyte
Arf4	RS4	Spermatid
Arhgef6	RS6	Spermatid
Arl13b	RS4	Spermatid
Arl13b	RS6	Spermatid
Arl2bp	RS6	Spermatid
Arl3	eP	Spermatocyte
Arl6ip1	L	Spermatocyte
Arl6ip1	MI	Spermatocyte
Arl6ip1	ePL	Spermatocyte
Arrdc5	RS4	Spermatid
Art3	lPL	Spermatocyte
Art3	eP	Spermatocyte
Art3	Z	Spermatocyte
Asb17	RS6	Spermatid
Asb17	RS4	Spermatid
Asb8	RS8	Spermatid
Asb8	RS6	Spermatid
Asrgl1	Z	Spermatocyte
Asrgl1	mPL	Spermatocyte
Asrgl1	eP	Spermatocyte
Asrgl1	mP	Spermatocyte
Atad1	RS6	Spermatid
Atad1	RS4	Spermatid
Atad5	In	Spermatogonia
Atl3	RS4	Spermatid
Atl3	RS6	Spermatid
Atp1a4	RS4	Spermatid
Atp1b3	RS4	Spermatid
Atp6ap1l	Z	Spermatocyte
Atp6ap1l	mP	Spermatocyte
Atp6ap1l	D	Spermatocyte
Atp6ap1l	lP	Spermatocyte
Atp6v1e2	RS4	Spermatid
Atxn3	RS4	Spermatid
Atxn7l3b	mP	Spermatocyte
Aurka	Z	Spermatocyte
Aurka	ePL	Spermatocyte
Aurka	D	Spermatocyte
Aurka	ePL	Spermatocyte
Azin2	RS4	Spermatid
Banf2	RS6	Spermatid
Banf2	RS4	Spermatid
Baz1a	mP	Spermatocyte
Baz1a	MI	Spermatocyte
Bbx	RS4	Spermatid
Bcas2	RS4	Spermatid
Bcl2l14	RS4	Spermatid
Best1	RS4	Spermatid
Birc5	L	Spermatocyte
Bpifa3	RS8	Spermatid
Bpifa3	RS6	Spermatid
Bscl2	mP	Spermatocyte
Btbd16	RS4	Spermatid
Bzw1	RS8	Spermatid
Cabs1	RS8	Spermatid
Cabs1	RS4	Spermatid
Cabs1	RS6	Spermatid
Cabyr	RS4	Spermatid
Calm2	L	Spermatocyte
Calm2	Z	Spermatocyte
Calm2	MI	Spermatocyte
Calr3	RS8	Spermatid
Calr3	RS4	Spermatid
Calr3	RS6	Spermatid
Capza3	RS4	Spermatid
Car2	RS8	Spermatid
Carhsp1	RS4	Spermatid
Cast	RS4	Spermatid
Catsper2	D	Spermatocyte
Catsper3	RS6	Spermatid
Catsper3	RS4	Spermatid
Catsper4	RS4	Spermatid
Cby1	mPL	Spermatocyte
Cby1	Z	Spermatocyte
Cby1	eP	Spermatocyte
Ccdc105	RS6	Spermatid
Ccdc105	RS4	Spermatid
Ccdc113	eP	Spermatocyte
Ccdc113	mPL	Spermatocyte
Ccdc113	mP	Spermatocyte
Ccdc116	RS6	Spermatid
Ccdc116	RS4	Spermatid
Ccdc169	RS4	Spermatid
Ccdc169	RS6	Spermatid
Ccdc169	RS4	Spermatid
Ccdc169	RS6	Spermatid
Ccdc173	RS6	Spermatid
Ccdc175	RS6	Spermatid
Ccdc178	lP	Spermatocyte
Ccdc178	D	Spermatocyte
Ccdc183	RS4	Spermatid
Ccdc186	RS4	Spermatid
Ccdc27	RS6	Spermatid
Ccdc27	RS4	Spermatid
Ccdc38	mP	Spermatocyte
Ccdc38	lP	Spermatocyte
Ccdc38	D	Spermatocyte
Ccdc39	eP	Spermatocyte
Ccdc54	RS4	Spermatid
Ccdc57	RS8	Spermatid
Ccdc57	RS6	Spermatid
Ccdc62	D	Spermatocyte
Ccdc63	RS4	Spermatid
Ccdc70	RS4	Spermatid
Ccdc81	RS4	Spermatid
Ccdc81	RS6	Spermatid
Ccdc83	lP	Spermatocyte
Ccdc83	D	Spermatocyte
Ccdc83	Z	Spermatocyte
Ccdc83	mP	Spermatocyte
Ccdc89	RS4	Spermatid
Ccdc89	RS6	Spermatid
Ccdc91	RS4	Spermatid
Ccdc91	RS6	Spermatid
Ccer1	RS4	Spermatid
Ccin	RS8	Spermatid
Ccin	RS6	Spermatid
Ccin	RS4	Spermatid
Ccna1	lP	Spermatocyte
Ccna1	D	Spermatocyte
Ccnd1	In	Spermatogonia
Ccne2	In	Spermatogonia
Ccp110	MI	Spermatocyte
Ccp110	eP	Spermatocyte
Ccsap	RS8	Spermatid
Ccsap	RS6	Spermatid
Ccsap	RS4	Spermatid
Ccser2	RS4	Spermatid
Ccser2	RS6	Spermatid
Cct6b	D	Spermatocyte
Cct6b	eP	Spermatocyte
Cct6b	mP	Spermatocyte
Cct6b	lPL	Spermatocyte
Cct6b	G1	Spermatocyte
Cct6b	mPL	Spermatocyte
Cd320	Z	Spermatocyte
Cd320	D	Spermatocyte
Cdc14a	RS4	Spermatid
Cdc20	Z	Spermatocyte
Cdc20	ePL	Spermatocyte
Cdc42ep3	mP	Spermatocyte
Cdc42ep3	Z	Spermatocyte
Cdc42ep3	eP	Spermatocyte
Cdc42ep3	lPL	Spermatocyte
Cdc42ep3	MI	Spermatocyte
Cdc42ep3	mPL	Spermatocyte
Cdca8	MI	Spermatocyte
Cdk2ap2	In	Spermatogonia
Cdkn1c	RS8	Spermatid
Cdkn2aip	RS4	Spermatid
Cdrt4	RS6	Spermatid
Cdrt4	RS4	Spermatid
Cdv3	RS4	Spermatid
Cenpv	eP	Spermatocyte
Cenpv	Z	Spermatocyte
Cenpv	mP	Spermatocyte
Cenpv	lPL	Spermatocyte
Cep112	RS4	Spermatid
Cep290	RS6	Spermatid
Cep72	L	Spermatocyte
Cep72	eP	Spermatocyte
Cep85l	RS4	Spermatid
Cetn1	G1	Spermatocyte
Cetn1	Z	Spermatocyte
Cetn1	mP	Spermatocyte
Cetn1	eP	Spermatocyte
Cetn1	mPL	Spermatocyte
Cetn4	mPL	Spermatocyte
Cfap45	RS6	Spermatid
Cfap70	eP	Spermatocyte
Cfap70	mP	Spermatocyte
Cfap97	L	Spermatocyte
Chd5	RS6	Spermatid
Chd5	RS4	Spermatid
Chl1	RS4	Spermatid
Chmp2b	L	Spermatocyte
Chn1	RS6	Spermatid
Chn1	RS4	Spermatid
Chn2	RS8	Spermatid
Chn2	RS6	Spermatid
Chn2	RS4	Spermatid
Cited1	In	Spermatogonia
Cklf	eP	Spermatocyte
Cklf	mPL	Spermatocyte
Cks2	MI	Spermatocyte
Cks2	L	Spermatocyte
Cks2	ePL	Spermatocyte
Clgn	Z	Spermatocyte
Clgn	lPL	Spermatocyte
Clgn	eP	Spermatocyte
Clip1	RS4	Spermatid
Clmn	RS4	Spermatid
Clpb	RS4	Spermatid
Cmtm2a	mP	Spermatocyte
Cmtm2a	D	Spermatocyte
Cmtm2a	Z	Spermatocyte
Cmtm2a	lP	Spermatocyte
Cmtm2a	mPL	Spermatocyte
Cog6	L	Spermatocyte
Col20a1	RS6	Spermatid
Col20a1	RS8	Spermatid
Col22a1	RS4	Spermatid
Coprs	mPL	Spermatocyte
Coprs	lP	Spermatocyte
Coprs	eP	Spermatocyte
Coro2a	RS4	Spermatid
Cox6b2	Z	Spermatocyte
Cox6b2	eP	Spermatocyte
Cox7b2	L	Spermatocyte
Cox8c	eP	Spermatocyte
Cox8c	mPL	Spermatocyte
Crcp	MI	Spermatocyte
Creb3l4	RS4	Spermatid
Creld2	RS4	Spermatid
Creld2	RS6	Spermatid
Crem	RS6	Spermatid
Crls1	RS6	Spermatid
Crls1	RS4	Spermatid
Crls1	RS6	Spermatid
Csnk1g2	RS4	Spermatid
Csnka2ip	RS4	Spermatid
Cst13	RS6	Spermatid
Cst13	RS8	Spermatid
Cst8	RS4	Spermatid
Cst8	RS6	Spermatid
Cstl1	RS8	Spermatid
Cstl1	RS6	Spermatid
Ctag2	RS4	Spermatid
Cxxc5	RS4	Spermatid
Cylc1	RS4	Spermatid
Cyp51	RS4	Spermatid
Dcun1d1	RS4	Spermatid
Dcun1d4	RS4	Spermatid
Dda1	RS8	Spermatid
Dda1	RS6	Spermatid
Ddi1	RS4	Spermatid
Ddi1	RS4	Spermatid
Ddt	eP	Spermatocyte
Ddx20	RS4	Spermatid
Ddx20	RS6	Spermatid
Ddx25	mPL	Spermatocyte
Ddx25	eP	Spermatocyte
Ddx4	eP	Spermatocyte
Defb33	RS6	Spermatid
Defb33	RS8	Spermatid
Dgat2	RS4	Spermatid
Diablo	L	Spermatocyte
Dis3l	eP	Spermatocyte
Dkkl1	Z	Spermatocyte
Dkkl1	mPL	Spermatocyte
Dkkl1	eP	Spermatocyte
Dlgap4	RS8	Spermatid
Dmrtb1	D	Spermatocyte
Dmrtb1	Z	Spermatocyte
Dmrtb1	lP	Spermatocyte
Dnaaf1	eP	Spermatocyte
Dnaaf1	mPL	Spermatocyte
Dnaaf1	mP	Spermatocyte
Dnah8	eP	Spermatocyte
Dnaja4	RS6	Spermatid
Dnaja4	RS4	Spermatid
Dnajb13	RS4	Spermatid
Dnajb7	RS4	Spermatid
Dnajb7	RS4	Spermatid
Dnajb7	RS6	Spermatid
Dnajb7	RS6	Spermatid
Dnajb8	RS4	Spermatid
Dnajb8	RS6	Spermatid
Dnajb8	RS8	Spermatid
Dnajc5b	RS4	Spermatid
Dpy30	RS4	Spermatid
Dpysl3	RS4	Spermatid
Dscc1	RS4	Spermatid
Dscc1	RS6	Spermatid
Dusp13	RS4	Spermatid
Dydc2	RS8	Spermatid
Dynll2	RS4	Spermatid
Dzip1	RS4	Spermatid
Dzip1	RS6	Spermatid
Eef1d	RS4	Spermatid
Efcab3	RS4	Spermatid
Efcab5	mP	Spermatocyte
Efcab5	lP	Spermatocyte
Efcab9	RS4	Spermatid
Efhb	RS4	Spermatid
Efhb	RS6	Spermatid
Efhd1	Z	Spermatocyte
Efhd1	Z	Spermatocyte
Efhd1	mP	Spermatocyte
Efhd1	lPL	Spermatocyte
Efhd1	lP	Spermatocyte
Eif1b	MI	Spermatocyte
Eif4e	RS2	Spermatid
Eif4e	RS6	Spermatid
Eif4h	RS8	Spermatid
Elavl2	BS	Spermatogonia
Elp5	mPL	Spermatocyte
Elp5	MI	Spermatocyte
Elp5	eP	Spermatocyte
Enkur	RS6	Spermatid
Eqtn	RS4	Spermatid
Erich3	RS4	Spermatid
Exosc3	D	Spermatocyte
Fabp12	RS4	Spermatid
Fam161a	RS4	Spermatid
Fam166a	RS4	Spermatid
Fam170b	RS4	Spermatid
Fam187b	RS4	Spermatid
Fam216a	Z	Spermatocyte
Fam217a	RS4	Spermatid
Fam221b	RS4	Spermatid
Fam229a	RS4	Spermatid
Fam229a	RS4	Spermatid
Fam24a	RS4	Spermatid
Fam53c	RS4	Spermatid
Fam53c	RS6	Spermatid
Fam71d	RS4	Spermatid
Fam71e1	RS4	Spermatid
Fam71f1	RS6	Spermatid
Fam71f1	RS8	Spermatid
Fam71f1	RS4	Spermatid
Fam71f2	RS6	Spermatid
Fam71f2	RS8	Spermatid
Fancd2os	RS6	Spermatid
Fancd2os	RS4	Spermatid
Fbp1	mPL	Spermatocyte
Fbp1	mP	Spermatocyte
Fbxl13	RS4	Spermatid
Fhl5	RS6	Spermatid
Fhl5	RS4	Spermatid
Flywch1	Z	Spermatocyte
Fscb	RS6	Spermatid
Fscb	RS4	Spermatid
Fscn3	RS8	Spermatid
Fscn3	RS6	Spermatid
Fsip1	RS4	Spermatid
Fsip1	RS6	Spermatid
Ftmt	RS6	Spermatid
Ftmt	RS4	Spermatid
Gabarapl1	RS4	Spermatid
Gabarapl1	RS6	Spermatid
Gabarapl1	RS8	Spermatid
Galnt3	D	Spermatocyte
Galntl5	RS4	Spermatid
Gapdhs	RS4	Spermatid
Gapdhs	RS6	Spermatid
Ggnbp1	mP	Spermatocyte
Ggnbp1	lP	Spermatocyte
Ggnbp1	G1	Spermatocyte
Ggnbp1	G1	Spermatocyte
Ggnbp1	mPL	Spermatocyte
Ggnbp1	Z	Spermatocyte
Ggnbp1	lPL	Spermatocyte
Gk2	lP	Spermatocyte
Gk2	D	Spermatocyte
Gk2	eP	Spermatocyte
Gkap1	lP	Spermatocyte
Gkap1	D	Spermatocyte
Gkap1	Z	Spermatocyte
Glipr1l1	RS6	Spermatid
Glipr1l2	MI	Spermatocyte
Glipr1l2	L	Spermatocyte
Glrx2	RS6	Spermatid
Glrx2	RS4	Spermatid
Glul	RS8	Spermatid
Glul	RS6	Spermatid
Gm9999	RS4	Spermatid
Gmps	D	Spermatocyte
Gnpda2	RS4	Spermatid
Gnpda2	RS4	Spermatid
Got1l1	RS4	Spermatid
Gpd2	RS4	Spermatid
Gpr160	mP	Spermatocyte
Gpr160	D	Spermatocyte
Gpr160	mPL	Spermatocyte
Gprc5b	RS6	Spermatid
Gprc5b	RS4	Spermatid
Gsg1	RS4	Spermatid
Gstt4	RS4	Spermatid
Gtf2b	L	Spermatocyte
Habp4	RS4	Spermatid
Habp4	RS6	Spermatid
Hagh	eP	Spermatocyte
Hdgf	Z	Spermatocyte
Hdgf	eP	Spermatocyte
Hdgfl1	eP	Spermatocyte
Hdgfl1	mPL	Spermatocyte
Hemgn	RS8	Spermatid
Hemgn	RS6	Spermatid
Herpud1	RS8	Spermatid
Herpud2	RS8	Spermatid
Hils1	RS4	Spermatid
Hils1	RS4	Spermatid
Hk1	RS4	Spermatid
Hmgb4	RS4	Spermatid
Hmgb4	RS6	Spermatid
Hook1	RS6	Spermatid
Hsbp1	Z	Spermatocyte
Hsfy2	RS4	Spermatid
Hspa1l	RS6	Spermatid
Hspa2	mPL	Spermatocyte
Hspa2	eP	Spermatocyte
Hspa2	Z	Spermatocyte
Hspa5	In	Spermatogonia
Hyal5	RS4	Spermatid
Hypm	RS4	Spermatid
Hypm	RS6	Spermatid
Insl6	eP	Spermatocyte
Insl6	mPL	Spermatocyte
Iqcf1	RS6	Spermatid
Iqcf1	RS4	Spermatid
Iqcf3	RS4	Spermatid
Iqcf3	RS6	Spermatid
Iqcf5	RS4	Spermatid
Iqcg	mPL	Spermatocyte
Iqub	RS6	Spermatid
Isg20l2	RS6	Spermatid
Isg20l2	RS4	Spermatid
Itgae	G1	Spermatocyte
Itgae	D	Spermatocyte
Itgae	L	Spermatocyte
Itgae	mP	Spermatocyte
Itgae	lP	Spermatocyte
Itgb3bp	L	Spermatocyte
Izumo1	RS4	Spermatid
Izumo2	RS4	Spermatid
Izumo3	RS4	Spermatid
Jazf1	RS8	Spermatid
Jazf1	RS6	Spermatid
Kcnj9	D	Spermatocyte
Kcnj9	MI	Spermatocyte
Kctd19	Z	Spermatocyte
Kif2a	mPL	Spermatocyte
Kif2b	RS4	Spermatid
Kif2c	RS6	Spermatid
Kif3b	mPL	Spermatocyte
Kifap3	RS4	Spermatid
Klhl10	RS4	Spermatid
Knop1	RS4	Spermatid
Knstrn	RS8	Spermatid
Larp1b	D	Spermatocyte
Larp1b	mPL	Spermatocyte
Lca5l	eP	Spermatocyte
Ldha	mP	Spermatocyte
Ldha	lPL	Spermatocyte
Ldha	eP	Spermatocyte
Ldhc	lPL	Spermatocyte
Ldhc	eP	Spermatocyte
Ldhc	mPL	Spermatocyte
Ldhc	mP	Spermatocyte
Ldhc	Z	Spermatocyte
Lef1	eP	Spermatocyte
Lef1	lP	Spermatocyte
Lef1	mP	Spermatocyte
Lef1	lPL	Spermatocyte
Lef1	MI	Spermatocyte
Lef1	D	Spermatocyte
Lgals8	RS4	Spermatid
Lipe	RS8	Spermatid
Lmnb2	RS4	Spermatid
Lpcat2b	RS4	Spermatid
Lpin1	RS4	Spermatid
Lrif1	RS6	Spermatid
Lrif1	RS4	Spermatid
Lrp2bp	RS4	Spermatid
Lrrc18	RS4	Spermatid
Lrrc23	mP	Spermatocyte
Lrrc34	RS6	Spermatid
Lrrc51	RS4	Spermatid
Lrrc57	RS6	Spermatid
Lrrc57	RS8	Spermatid
Lrrc72	RS4	Spermatid
Lrrc74a	RS4	Spermatid
Lrrc8b	RS6	Spermatid
Lrrc8b	RS4	Spermatid
Lrrc9	RS4	Spermatid
Luzp1	RS4	Spermatid
Lyar	mP	Spermatocyte
Lyar	eP	Spermatocyte
Lypla1	RS4	Spermatid
Lyzl1	RS4	Spermatid
Lyzl4	RS4	Spermatid
Lyzl4	RS6	Spermatid
Lyzl6	RS4	Spermatid
Lyzl6	RS6	Spermatid
Lztfl1	mPL	Spermatocyte
Mad2l2	eP	Spermatocyte
Mbd3l1	RS4	Spermatid
Mdh1b	mP	Spermatocyte
Mdh1b	eP	Spermatocyte
Mex3d	RS4	Spermatid
Mex3d	RS6	Spermatid
Mfap3l	RS4	Spermatid
Mgat4c	RS4	Spermatid
Mgll	MI	Spermatocyte
Mgll	mP	Spermatocyte
Mgll	lP	Spermatocyte
Mgll	Z	Spermatocyte
Mgll	lPL	Spermatocyte
Mical3	RS8	Spermatid
Micalcl	RS4	Spermatid
Micalcl	RS6	Spermatid
Mif4gd	eP	Spermatocyte
Mif4gd	Z	Spermatocyte
Mlf1	RS4	Spermatid
Mllt10	MI	Spermatocyte
Mllt11	RS6	Spermatid
Mns1	eP	Spermatocyte
Morc2b	eP	Spermatocyte
Morf4l1	Z	Spermatocyte
Morn3	RS4	Spermatid
Morn5	eP	Spermatocyte
Morn5	L	Spermatocyte
Morn5	G1	Spermatocyte
Morn5	mP	Spermatocyte
Morn5	mPL	Spermatocyte
Mphosph8	lPL	Spermatocyte
Mphosph8	MI	Spermatocyte
Mpi	eP	Spermatocyte
Ms4a5	RS4	Spermatid
Mtfr1	RS4	Spermatid
Mycbpap	RS4	Spermatid
Nabp1	RS4	Spermatid
Nabp1	RS6	Spermatid
Nbr1	RS4	Spermatid
Ndufaf3	eP	Spermatocyte
Ndufaf3	Z	Spermatocyte
Ndufaf3	MI	Spermatocyte
Nek2	Z	Spermatocyte
Nek2	L	Spermatocyte
Nfatc2ip	RS4	Spermatid
Nfatc2ip	RS6	Spermatid
Nipbl	D	Spermatocyte
Nipsnap3a	RS4	Spermatid
Nipsnap3a	RS6	Spermatid
Nkapl	eP	Spermatocyte
Nkx2-6	RS6	Spermatid
Nkx2-6	RS4	Spermatid
Nlrp14	D	Spermatocyte
Nlrp14	Z	Spermatocyte
Nlrp14	mP	Spermatocyte
Nlrp14	lP	Spermatocyte
Nme5	RS4	Spermatid
Nol8	L	Spermatocyte
Noxred1	RS6	Spermatid
Noxred1	RS8	Spermatid
Nqo2	RS8	Spermatid
Nrm	RS6	Spermatid
Nrm	RS4	Spermatid
Nt5c1b	RS4	Spermatid
Ntpcr	MI	Spermatocyte
Ntpcr	D	Spermatocyte
Nubp2	D	Spermatocyte
Nubp2	MI	Spermatocyte
Nubp2	lP	Spermatocyte
Nucks1	In	Spermatogonia
Nupl2	RS6	Spermatid
Nupl2	RS4	Spermatid
Nxt1	eP	Spermatocyte
Oaz3	RS4	Spermatid
Odf1	RS4	Spermatid
Odf3	RS4	Spermatid
Odf3b	RS8	Spermatid
Odf3l1	RS6	Spermatid
Odf3l1	RS4	Spermatid
Osbp2	RS6	Spermatid
Osbp2	RS4	Spermatid
Osgin1	RS6	Spermatid
Otub2	RS6	Spermatid
Otub2	RS4	Spermatid
Ovol2	D	Spermatocyte
Ovol2	lP	Spermatocyte
Pabpc2	mPL	Spermatocyte
Pabpc2	mP	Spermatocyte
Pabpc2	D	Spermatocyte
Pabpc2	Z	Spermatocyte
Pabpc6	D	Spermatocyte
Pabpc6	lP	Spermatocyte
Pabpc6	mPL	Spermatocyte
Paip2	RS4	Spermatid
Paqr5	RS6	Spermatid
Paqr5	RS8	Spermatid
Pbk	MI	Spermatocyte
Pbk	eP	Spermatocyte
Pbx4	Z	Spermatocyte
Pbx4	mPL	Spermatocyte
Pbx4	G1	Spermatocyte
Pbx4	eP	Spermatocyte
Pcbp3	D	Spermatocyte
Pcgf6	mPL	Spermatocyte
Pde1a	RS4	Spermatid
Pde8a	D	Spermatocyte
Pdilt	RS4	Spermatid
Pdpk1	RS6	Spermatid
Pdpk1	RS4	Spermatid
Pdzd8	RS6	Spermatid
Pdzd9	D	Spermatocyte
Pdzk1ip1	RS6	Spermatid
Pdzk1ip1	RS4	Spermatid
Pex13	Z	Spermatocyte
Pex5l	RS4	Spermatid
Pex5l	RS6	Spermatid
Pfn3	RS4	Spermatid
Phf2	D	Spermatocyte
Phf2	MI	Spermatocyte
Phospho2	lP	Spermatocyte
Phospho2	mP	Spermatocyte
Phospho2	D	Spermatocyte
Phyhipl	RS4	Spermatid
Pigf	RS4	Spermatid
Pik3ip1	D	Spermatocyte
Pik3ip1	lP	Spermatocyte
Piwil1	lPL	Spermatocyte
Piwil1	eP	Spermatocyte
Piwil1	lP	Spermatocyte
Piwil1	MI	Spermatocyte
Pkib	RS4	Spermatid
Pkib	RS6	Spermatid
Pla2g10	RS4	Spermatid
Plac8l1	RS6	Spermatid
Plac8l1	RS4	Spermatid
Plcz1	RS4	Spermatid
Plekhh2	RS8	Spermatid
Pmfbp1	RS4	Spermatid
Pphln1	RS6	Spermatid
Pphln1	RS4	Spermatid
Ppm1a	RS4	Spermatid
Ppm1a	RS6	Spermatid
Ppm1d	RS6	Spermatid
Ppp1r32	RS4	Spermatid
Ppp2r2b	RS8	Spermatid
Ppp2r2b	RS6	Spermatid
Ppp3ca	eP	Spermatocyte
Ppp3ca	mP	Spermatocyte
Ppp3r2	lP	Spermatocyte
Ppp3r2	mP	Spermatocyte
Ppp3r2	Z	Spermatocyte
Ppp3r2	D	Spermatocyte
Ppp3r2	mPL	Spermatocyte
Prc1	ePL	Spermatocyte
Prdx4	RS6	Spermatid
Prdx4	RS4	Spermatid
Prkar2a	RS8	Spermatid
Prkar2a	RS6	Spermatid
Prkcd	RS8	Spermatid
Prkcd	RS6	Spermatid
Prkcq	RS4	Spermatid
Prm1	RS6	Spermatid
Prm1	RS4	Spermatid
Prm1	RS8	Spermatid
Prm2	RS6	Spermatid
Prm2	RS8	Spermatid
Prm2	RS4	Spermatid
Prm3	RS4	Spermatid
Proca1	RS4	Spermatid
Prok2	Z	Spermatocyte
Prok2	MI	Spermatocyte
Prok2	eP	Spermatocyte
Prok2	lPL	Spermatocyte
Prok2	mP	Spermatocyte
Prr22	RS6	Spermatid
Prr22	RS4	Spermatid
Prr27	RS6	Spermatid
Prr27	RS4	Spermatid
Prr30	RS4	Spermatid
Prss37	RS6	Spermatid
Prss37	RS8	Spermatid
Prss46	RS4	Spermatid
Prss46	RS6	Spermatid
Prss50	In	Spermatogonia
Prss50	BS	Spermatogonia
Prss55	RS6	Spermatid
Prss55	RS4	Spermatid
Prss58	RS8	Spermatid
Prss58	RS6	Spermatid
Psd3	RS4	Spermatid
Psma6	RS4	Spermatid
Psma8	eP	Spermatocyte
Psma8	L	Spermatocyte
Psma8	lP	Spermatocyte
Psma8	MI	Spermatocyte
Psma8	Z	Spermatocyte
Psmf1	RS8	Spermatid
Psmf1	RS4	Spermatid
Pttg1	eP	Spermatocyte
Pwwp2b	RS6	Spermatid
Pwwp2b	RS4	Spermatid
Rac1	In	Spermatogonia
Rangap1	RS6	Spermatid
Rasa3	RS8	Spermatid
Rasl2-9	lP	Spermatocyte
Rasl2-9	mPL	Spermatocyte
Rasl2-9	D	Spermatocyte
Rbm28	RS8	Spermatid
Rbm4b	RS4	Spermatid
Rbms1	RS6	Spermatid
Rbms1	RS4	Spermatid
Rcc1	RS6	Spermatid
Rdh11	D	Spermatocyte
Reep6	RS6	Spermatid
Rexo2	eP	Spermatocyte
Rexo2	mP	Spermatocyte
Rfx8	D	Spermatocyte
Rfx8	eP	Spermatocyte
Rfx8	MI	Spermatocyte
Ribc1	RS4	Spermatid
Rnf151	RS4	Spermatid
Rnf166	L	Spermatocyte
Rnf32	mPL	Spermatocyte
Rnf32	Z	Spermatocyte
Rnf32	eP	Spermatocyte
Rnf38	RS4	Spermatid
Rnf4	RS4	Spermatid
Rnf7	L	Spermatocyte
Rnls	L	Spermatocyte
Rnls	MI	Spermatocyte
Ropn1	RS4	Spermatid
Ropn1	RS4	Spermatid
Rp9	Z	Spermatocyte
Rpl10l	eP	Spermatocyte
Rsbn1	RS6	Spermatid
Rsph1	G1	Spermatocyte
Rsph1	eP	Spermatocyte
Rsph1	Z	Spermatocyte
Rsph1	mPL	Spermatocyte
Saxo1	RS6	Spermatid
Saxo1	RS4	Spermatid
Saxo2	RS4	Spermatid
Saxo2	RS6	Spermatid
Saysd1	RS4	Spermatid
Scamp1	RS4	Spermatid
Scamp1	RS6	Spermatid
Scamp2	RS4	Spermatid
Sccpdh	eP	Spermatocyte
Scp2d1	RS6	Spermatid
Scp2d1	RS4	Spermatid
Serf1	eP	Spermatocyte
Serf1	mPL	Spermatocyte
Setx	MI	Spermatocyte
Setx	Z	Spermatocyte
Setx	ePL	Spermatocyte
Sgms1	RS8	Spermatid
Sgms2	RS6	Spermatid
Sgms2	RS4	Spermatid
Sh3d21	RS4	Spermatid
Sh3rf2	RS6	Spermatid
Sh3rf2	RS8	Spermatid
Sh3rf2	RS4	Spermatid
Shcbp1l	mP	Spermatocyte
Siah2	RS4	Spermatid
Slc16a7	RS4	Spermatid
Slc25a31	A1	Spermatogonia
Slc25a37	RS6	Spermatid
Slc35g3	RS4	Spermatid
Slc9b1	L	Spermatocyte
Slco6c1	mP	Spermatocyte
Slco6c1	lP	Spermatocyte
Slfnl1	RS4	Spermatid
Slfnl1	RS6	Spermatid
Smap1	RS6	Spermatid
Smap1	RS4	Spermatid
Smc4	MI	Spermatocyte
Smcp	RS4	Spermatid
Smim23	RS8	Spermatid
Smim23	RS4	Spermatid
Smim23	RS6	Spermatid
Smpd5	Z	Spermatocyte
Smpd5	eP	Spermatocyte
Sox5	RS4	Spermatid
Sox5	RS6	Spermatid
Spaca1	RS6	Spermatid
Spaca1	RS4	Spermatid
Spaca3	RS4	Spermatid
Spaca4	RS4	Spermatid
Spaca7	RS4	Spermatid
Spag4	RS4	Spermatid
Spag6	D	Spermatocyte
Spag6	eP	Spermatocyte
Spag6l	RS4	Spermatid
Spag6l	RS6	Spermatid
Spam1	RS4	Spermatid
Spam1	RS6	Spermatid
Spata16	mP	Spermatocyte
Spata16	D	Spermatocyte
Spata16	lP	Spermatocyte
Spata18	RS6	Spermatid
Spata18	RS4	Spermatid
Spata19	RS4	Spermatid
Spata20	RS4	Spermatid
Spata21	RS4	Spermatid
Spata25	RS4	Spermatid
Spata25	RS6	Spermatid
Spata3	RS4	Spermatid
Spata3	RS8	Spermatid
Spata3	RS6	Spermatid
Spata32	RS6	Spermatid
Spata32	RS8	Spermatid
Spata4	mPL	Spermatocyte
Spata4	mP	Spermatocyte
Spata4	Z	Spermatocyte
Spata4	eP	Spermatocyte
Spata6	RS4	Spermatid
Spata7	RS4	Spermatid
Spata9	RS4	Spermatid
Spatc1	RS8	Spermatid
Spatc1	RS6	Spermatid
Spatc1l	RS4	Spermatid
Spdya	mPL	Spermatocyte
Spem1	RS4	Spermatid
Spem1	RS8	Spermatid
Spem1	RS6	Spermatid
Spesp1	Z	Spermatocyte
Spesp1	D	Spermatocyte
Spink2	lP	Spermatocyte
Spink2	Z	Spermatocyte
Spink2	mPL	Spermatocyte
Spink2	mP	Spermatocyte
Sppl2c	RS4	Spermatid
Sppl2c	RS6	Spermatid
Spz1	RS4	Spermatid
Srpk2	RS4	Spermatid
Ssmem1	RS6	Spermatid
St6galnac2	RS6	Spermatid
St6galnac2	RS4	Spermatid
Stard10	RS4	Spermatid
Stk33	eP	Spermatocyte
Stk33	mPL	Spermatocyte
Stk35	RS8	Spermatid
Stra8	A1	Spermatogonia
Stra8	BS	Spermatogonia
Sun5	RS6	Spermatid
Sun5	RS4	Spermatid
Syce1	mPL	Spermatocyte
Syce2	RS4	Spermatid
Syce2	RS6	Spermatid
Sycp2	lP	Spermatocyte
Sycp3	lP	Spermatocyte
Sycp3	mPL	Spermatocyte
Tbata	RS4	Spermatid
Tbc1d20	RS6	Spermatid
Tbc1d20	RS8	Spermatid
Tbc1d23	RS4	Spermatid
Tbc1d23	RS6	Spermatid
Tbpl1	L	Spermatocyte
Tbpl1	D	Spermatocyte
Tcea2	lPL	Spermatocyte
Tcea2	eP	Spermatocyte
Tcea2	Z	Spermatocyte
Tchp	MI	Spermatocyte
Tchp	L	Spermatocyte
Tcp1	MII	Spermatocyte
Tctex1d1	RS6	Spermatid
Tctex1d2	eP	Spermatocyte
Tctex1d2	Z	Spermatocyte
Tdrd6	D	Spermatocyte
Tdrd6	lP	Spermatocyte
Tdrd6	mP	Spermatocyte
Tekt1	RS6	Spermatid
Tekt2	RS4	Spermatid
Tekt2	RS6	Spermatid
Tekt4	RS6	Spermatid
Tepp	RS6	Spermatid
Tepp	RS4	Spermatid
Tes	RS4	Spermatid
Tescl	RS4	Spermatid
Tex19.1	A1	Spermatogonia
Tex21	RS4	Spermatid
Tex21	RS6	Spermatid
Tex29	RS6	Spermatid
Tex29	RS4	Spermatid
Tex35	RS4	Spermatid
Tex35	RS6	Spermatid
Tex36	RS4	Spermatid
Tex36	RS6	Spermatid
Tex37	RS8	Spermatid
Tex37	RS6	Spermatid
Tex37	RS4	Spermatid
Tex38	RS6	Spermatid
Tex38	RS4	Spermatid
Tex43	RS4	Spermatid
Tfam	RS8	Spermatid
Tfam	RS6	Spermatid
Them6	mP	Spermatocyte
Thoc7	eP	Spermatocyte
Tkfc	eP	Spermatocyte
Tmbim7	mP	Spermatocyte
Tmc5	RS4	Spermatid
Tmco2	RS4	Spermatid
Tmco2	RS4	Spermatid
Tmem190	RS4	Spermatid
Tmem191c	RS4	Spermatid
Tmem191c	RS6	Spermatid
Tmem225	RS4	Spermatid
Tmem232	RS6	Spermatid
Tmem247	RS4	Spermatid
Tmem53	RS4	Spermatid
Tmem97	Z	Spermatocyte
Tmigd3	RS6	Spermatid
Tmigd3	RS4	Spermatid
Tmx4	RS4	Spermatid
Tnp1	RS6	Spermatid
Tnp1	RS8	Spermatid
Tnp1	RS4	Spermatid
Tnp2	RS8	Spermatid
Tnp2	RS6	Spermatid
Tnp2	RS4	Spermatid
Tomm22	D	Spermatocyte
Tppp2	RS6	Spermatid
Tppp2	RS4	Spermatid
Tprn	lP	Spermatocyte
Tprn	mP	Spermatocyte
Tprn	D	Spermatocyte
Trim17	RS4	Spermatid
Trim17	RS6	Spermatid
Trim36	RS4	Spermatid
Triml1	RS6	Spermatid
Triml1	RS4	Spermatid
Trmt10a	mPL	Spermatocyte
Tsga13	RS4	Spermatid
Tsks	RS4	Spermatid
Tspan6	RS4	Spermatid
Tspan6	RS6	Spermatid
Tssk2	RS4	Spermatid
Tssk3	RS4	Spermatid
Tssk4	RS4	Spermatid
Tssk6	RS8	Spermatid
Tssk6	RS4	Spermatid
Tssk6	RS6	Spermatid
Ttc21b	eP	Spermatocyte
Ttc4	L	Spermatocyte
Ttc4	L	Spermatocyte
Ttc4	D	Spermatocyte
Ttll10	RS4	Spermatid
Ttll7	RS4	Spermatid
Ttll9	RS4	Spermatid
Tuba3a	eP	Spermatocyte
Tuba3a	lPL	Spermatocyte
Tuba3b	lPL	Spermatocyte
Tuba3b	Z	Spermatocyte
Tuba3b	ePL	Spermatocyte
Tuba3b	eP	Spermatocyte
Tuba4a	RS6	Spermatid
Tuba4a	RS8	Spermatid
Tulp2	RS4	Spermatid
Txndc2	RS6	Spermatid
Txndc2	RS4	Spermatid
Txndc8	RS4	Spermatid
Ube2g2	RS8	Spermatid
Ube2g2	RS6	Spermatid
Ube2n	RS4	Spermatid
Ube2t	MI	Spermatocyte
Ube2t	mPL	Spermatocyte
Ubl3	RS4	Spermatid
Ubqln3	RS4	Spermatid
Ubqlnl	RS8	Spermatid
Ubqlnl	RS6	Spermatid
Ubr7	RS6	Spermatid
Ubr7	RS4	Spermatid
Uri1	RS4	Spermatid
Usp15	RS6	Spermatid
Usp15	RS4	Spermatid
Usp50	RS4	Spermatid
Usp7	RS4	Spermatid
Vasp	RS4	Spermatid
Vasp	RS8	Spermatid
Vps26a	D	Spermatocyte
Vsig1	RS4	Spermatid
Wasf2	RS8	Spermatid
Wbp11	L	Spermatocyte
Wdfy1	RS4	Spermatid
Wdr48	D	Spermatocyte
Wdr64	RS6	Spermatid
Wdr64	RS4	Spermatid
Wdr78	D	Spermatocyte
Wfdc15a	G1	Spermatocyte
Wfdc15a	eP	Spermatocyte
Wwp2	RS6	Spermatid
Wwp2	RS8	Spermatid
Xrcc4	L	Spermatocyte
Ybx3	Z	Spermatocyte
Ybx3	lPL	Spermatocyte
Ybx3	lP	Spermatocyte
Ybx3	lPL	Spermatocyte
Zcchc13	RS4	Spermatid
Zcchc8	RS4	Spermatid
Zdbf2	RS6	Spermatid
Zdhhc19	RS4	Spermatid
Zfp37	RS4	Spermatid
Zfp451	RS4	Spermatid
Zfp706	RS8	Spermatid
Zmynd10	G1	Spermatocyte
Zmynd10	mPL	Spermatocyte
Zmynd10	eP	Spermatocyte
Zmynd10	G1	Spermatocyte
Znhit3	L	Spermatocyte
Znhit3	D	Spermatocyte
Znhit3	mPL	Spermatocyte
Znrf4	RS4	Spermatid
Zp3r	RS4	Spermatid
Zpbp	RS6	Spermatid
Zpbp2	mPL	Spermatocyte
Zpbp2	D	Spermatocyte
Zpbp2	mP	Spermatocyte
Zpbp2	lP	Spermatocyte
Zswim2	RS6	Spermatid

## Sheet: homologene
Mouse_marker	Rat_marker	10090_ID	10116_ID
Abhd16b	Abhd16b	241850	311720
Acrv1	Acrv1	11451	60353
Acsl1	Acsl1	14081	25288
Actg2	Actg2	11468	25365
Actl11	Actl11	67722	316000
Actl7a	Actl7a	11470	298017
Actrt2	Actrt2	73353	298671
Acyp1	Acyp1	66204	299203
Adam2	Adam2	11495	56806
Adam24	Adam24	13526	290774
Adgb	Adgb	215772	292477
Agpat2	Agpat2	67512	311821
Agpat3	Agpat3	28169	294324
Aif1	Aif1	11629	29427
Akap1	Akap1	11640	114124
Akap3	Akap3	11642	312720
Akap4	Akap4	11643	79254
Aldoart2	Aldoart2	79459	299052
Ankar	Ankar	319695	501138
Ankef1	Ankef1	319196	296184
Ankrd54	Ankrd54	223690	362957
Ankrd61	Ankrd61	66729	689907
Ankrd7	Ankrd7	75196	502733
Apobec4	Apobec4	71281	498251
Aprt	Aprt	11821	292072
Aptx	Aptx	66408	259271
Aqp7	Aqp7	11832	29171
Aqp9	Aqp9	64008	65054
Arf4	Arf4	11843	79120
Arhgef6	Arhgef6	73341	363509
Arl13b	Arl13b	68146	304037
Arl2bp	Arl2bp	107566	498910
Arl3	Arl3	56350	64664
Arl6ip1	Arl6ip1	54208	293551
Arrdc5	Arrdc5	76920	680452
Art3	Art3	109979	305235
Asb17	Asb17	66772	687364
Asb8	Asb8	78541	315287
Asrgl1	Asrgl1	66514	246307
Atad1	Atad1	67979	309532
Atad5	Atad5	237877	303348
Atl3	Atl3	109168	309187
Atp1a4	Atp1a4	27222	29132
Atp1b3	Atp1b3	11933	25390
Atp6ap1l	Atp6ap1l	435376	361875
Atp6v1e2	Atp6v1e2	74915	366545
Atxn3	Atxn3	110616	60331
Atxn7l3b	Atxn7l3b	382423	100192313
Aurka	Aurka	20878	261730
Banf2	Banf2	403171	296198
Baz1a	Baz1a	217578	314126
Bbx	Bbx	70508	303970
Bcas2	Bcas2	68183	295334
Bcl2l14	Bcl2l14	66813	500348
Best1	Best1	24115	293735
Birc5	Birc5	11799	64041
Bpifa3	Bpifa3	73388	690402
Bscl2	Bscl2	14705	361722
Btbd16	Btbd16	330660	361658
Bzw1	Bzw1	66882	363232
Cabs1	Cabs1	70977	64029
Cabyr	Cabyr	71132	686189
Calm2	Calm2	12314	50663
Calm2	Calm3	12314	24244
Calm2	Calm1	12314	24242
Calr3	Calr3	73316	364529
Capza3	Capza3	12344	29324
Car2	Car2	12349	54231
Carhsp1	Carhsp1	52502	260416
Cast	Cast	12380	25403
Catsper2	Catsper2	212670	366174
Catsper3	Catsper3	76856	290989
Catsper4	Catsper4	329954	362623
Cby1	Cby1	73739	246768
Ccdc105	Ccdc105	70976	500800
Ccdc113	Ccdc113	244608	291847
Ccdc116	Ccdc116	76872	287936
Ccdc169	Ccdc169	320604	499618
Ccdc173	Ccdc173	75051	311113
Ccdc175	Ccdc175	73936	500668
Ccdc178	Ccdc178	70950	307556
Ccdc27	Ccdc27	381580	679584
Ccdc38	Ccdc38	237465	500823
Ccdc39	Ccdc39	51938	310315
Ccdc54	Ccdc54	69339	498073
Ccdc62	Ccdc62	208908	689909
Ccdc63	Ccdc63	330188	304484
Ccdc81	Ccdc81	70884	308810
Ccdc83	Ccdc83	75338	680270
Ccdc89	LOC100911776	70054	100911776
Ccdc89	Ccdc89	70054	293107
Ccdc91	Ccdc91	67015	312863
Ccer1	Ccer1	66716	500825
Ccin	Ccin	442829	298392
Ccna1	Ccna1	12427	295052
Ccnd1	Ccnd1	12443	58919
Ccne2	Ccne2	12448	362485
Ccp110	Ccp110	101565	361634
Ccsap	Ccsap	73420	307926
Ccser2	Ccser2	72972	306306
Cct6b	Cct6b	12467	363658
Cd320	Cd320	54219	362851
Cdc14a	Cdc14a	229776	310806
Cdc20	Cdc20	107995	64515
Cdc42ep3	Cdc42ep3	260409	313838
Cdca8	Cdca8	52276	500545
Cdk2ap2	Cdk2ap2	52004	688405
Cdkn1c	Cdkn1c	12577	246060
Cdkn2aip	Cdkn2aip	70925	306455
Cdrt4	Cdrt4	66338	100362817
Cdv3	Cdv3	321022	315970
Cenpv	Cenpv	73139	501702
Cep112	Cep112	76380	287776
Cep290	Cep290	216274	314787
Cep72	Cep72	74470	308064
Cep85l	LOC100365935	100038725	100365935
Cetn1	Cetn1	26369	84592
Chd5	Chd5	269610	691589
Chl1	Chl1	12661	89828
Chmp2b	Chmp2b	68942	363720
Chn1	Chn3	108699	689153
Cited1	Cited1	12705	64466
Cklf	Cklf	75458	245978
Cks2	Cks2	66197	498709
Clgn	Clgn	12745	685504
Clmn	Clmn	94040	299285
Clpb	Clpb	20480	65041
Cmtm2a	Cmtm2a	73381	307616
Cog6	Cog6	67542	310411
Col20a1	Col20a1	73368	311716
Col22a1	Col22a1	69700	315071
Coprs	Coprs	66423	290925
Coro2a	Coro2a	107684	313235
Cox6b2	Cox6b2	333182	654441
Cox7b2	Cox7b2	78174	100361960
Cox8c	Cox8c	75483	360229
Crcp	Crcp	12909	114205
Creb3l4	Creb3l4	78284	310616
Creld2	Creld2	76737	362978
Crem	Crem	12916	25620
Crls1	Crls1	66586	366196
Csnk1g2	Csnk1g2	103236	65278
Csnka2ip	Csnka2ip	224291	498036
Cst13	Cst13	69294	502679
Cst8	Cst8	13012	29679
Cstl1	Cstl1	228756	296220
Ctag2	Ctag2	70062	501655
Cxxc5	Cxxc5	67393	291670
Cylc1	Cylc1	67407	100359483
Cyp51	Cyp51	13121	25427
Dcun1d1	LOC100912352	114893	100912352
Dcun1d4	Dcun1d4	100737	360928
Dda1	Dda1	66498	688813
Ddi1	Ddi1	71829	367012
Ddt	Ddt	13202	29318
Ddx20	Ddx20	53975	84473
Ddx25	Ddx25	30959	58856
Ddx4	Ddx4	13206	310090
Dgat2	Dgat2	67800	252900
Dis3l	Dis3l	213550	363077
Dkkl1	Dkkl1	50722	499150
Dlgap4	Dlgap4	228836	286930
Dmrtb1	Dmrtb1	56296	313484
Dnaaf1	Dnaaf1	68270	361419
Dnah8	Dnah8	13417	207117
Dnaja4	Dnaja4	58233	300721
Dnajb13	Dnajb13	69387	308857
Dnajb7	Dnajb7	57755	685839
Dnajb8	Dnajb8	56691	500253
Dnajc5b	Dnajc5b	66326	499579
Dpy30	Dpy30	66310	286897
Dpysl3	Dpysl3	22240	25418
Dscc1	Dscc1	72107	299933
Dusp13	LOC100909469	27389	100909469
Dydc2	Dydc2	71200	688422
Dynll2	Dynll2	68097	140734
Dzip1	Dzip1	66573	364475
Eef1d	Eef1d	66656	300033
Efcab3	Efcab3	70894	303589
Efcab5	Efcab5	319634	363653
Efcab9	LOC100911628	69306	100911628
Efcab9	Efcab9	69306	688481
Efhb	Efhb	211482	301168
Efhd1	Efhd1	98363	501181
Eif1b	Eif1b	68969	301068
Eif4e	Eif4e	13684	117045
Eif4h	Eif4h	22384	288599
Elavl2	Elavl2	15569	286973
Elp5	Elp5	54351	287446
Enkur	Enkur	71233	291354
Eqtn	Eqtn	67753	500502
Exosc3	Exosc3	66362	313243
Fabp12	Fabp12	75497	499570
Fam161a	Fam161a	73873	289833
Fam166a	Fam166a	68222	311797
Fam170b	Fam170b	105511	100362169
Fam187b	LOC100909893	76415	100909893
Fam216a	Fam216a	68948	288667
Fam217a	Fam217a	71864	498735
Fam221b	Fam221b	242408	298398
Fam229a	Fam229a	68233	500554
Fam24a	Fam24a	68223	499278
Fam53c	Fam53c	66306	685405
Fam71d	Fam71d	70897	366671
Fam71e1	Fam71e1	75538	361564
Fam71f1	Fam71f1	330277	500061
Fam71f2	Fam71f2	245884	500060
Fancd2os	Fancd2os	70979	500294
Fbp1	Fbp1	14121	24362
Fbxl13	Fbxl13	320118	100125363
Fhl5	Fhl5	57756	297954
Flywch1	Flywch1	224613	360488
Fscb	Fscb	623046	500659
Fscn3	Fscn3	56223	296947
Fsip1	Fsip1	71313	296074
Ftmt	Ftmt	67634	291470
Gabarapl1	Gabarapl1	57436	689161
Galnt3	Galnt3	14425	366061
Galntl5	Galntl5	67909	499968
Gapdhs	Gapdhs	14447	66020
Ggnbp1	Ggnbp1	70772	494520
Gk2	Gk2	14626	289481
Gkap1	Gkap1	56278	361202
Glipr1l1	Glipr1l1	69286	503139
Glipr1l2	Glipr1l2	67537	366890
Glrx2	Glrx2	69367	114022
Glul	Glul	14645	24957
Gmps	Gmps	229363	295088
Gnpda2	Gnpda2	67980	289608
Got1l1	Got1l1	76615	306540
Gpd2	Gpd2	14571	25062
Gpr160	Gpr160	71862	499588
Gprc5b	Gprc5b	64297	293546
Gsg1	Gsg1	14840	312793
Gstt4	Gstt4	75886	686922
Gtf2b	Gtf2b	229906	81673
Habp4	Habp4	56541	361196
Hagh	Hagh	14651	24439
Hdgf	Hdgf	15191	114499
Hdgfl1	Hdgfl1	15192	171074
Hemgn	Hemgn	93966	113882
Herpud1	Herpud1	64209	85430
Herpud2	Herpud2	80517	300463
Hils1	Hils1	54388	690026
Hk1	Hk1	15275	25058
Hmgb4	Hmgb4	69317	685271
Hook1	Hook1	77963	313370
Hsbp1	Hsbp1	68196	286899
Hsfy2	Hsfy2	71066	316409
Hspa1l	Hspa1l	15482	24963
Hspa2	Hspa2	15512	60460
Hspa5	Hspa5	14828	25617
Hyal5	Hyal5	74468	500052
Insl6	Insl6	27356	50546
Iqcf1	Iqcf1	74267	503227
Iqcf3	Iqcf3	68265	501050
Iqcf5	Iqcf5	75470	503228
Iqcg	Iqcg	69707	363796
Iqub	Iqub	214704	296936
Isg20l2	Isg20l2	229504	361977
Isg20l2	RGD1565346	229504	499139
Itgae	Itgae	16407	83577
Itgb3bp	Itgb3bp	67733	362548
Izumo1	Izumo1	73456	499152
Izumo3	Izumo3	69314	100362588
Jazf1	Jazf1	231986	685879
Kcnj9	Kcnj9	16524	116560
Kctd19	Kctd19	279499	291965
Kif2a	Kif2a	16563	84391
Kif2b	Kif2b	73470	287624
Kif2c	Kif2c	73804	171529
Kif3b	Kif3b	16569	296284
Kifap3	Kifap3	16579	289168
Klhl10	Klhl10	66720	303533
Knop1	LOC680982	66356	680982
Knstrn	Knstrn	51944	311325
Larp1b	Larp1b	214048	310348
Lca5l	Lca5l	385668	498065
Ldhc	Ldhc	16833	29634
Lef1	Lef1	16842	161452
Lgals8	Lgals8	56048	116641
Lipe	Lipe	16890	25330
Lmnb2	Lmnb2	16907	299625
Lpcat2b	Lpcat2b	70902	289439
Lpin1	Lpin1	14245	313977
Lrif1	Lrif1	321000	310775
Lrp2bp	Lrp2bp	67620	290753
Lrrc18	Lrrc18	67580	306278
Lrrc23	Lrrc23	16977	312707
Lrrc23	LOC100911585	16977	100911585
Lrrc34	Lrrc34	71827	499589
Lrrc51	Lrrc51	69358	293156
Lrrc57	Lrrc57	66606	311346
Lrrc72	Lrrc72	71156	298963
Lrrc8b	Lrrc8b	433926	305135
Lrrc9	Lrrc9	78257	299129
Luzp1	Luzp1	269593	79428
Lyar	Lyar	17089	289707
Lypla1	Lypla1	18777	25514
Lyzl1	Lyzl1	67328	364745
Lyzl4	Lyzl4	69032	363168
Lyzl6	Lyzl6	69444	287751
Lztfl1	Lztfl1	93730	316102
Mbd3l1	Mbd3l1	73503	300389
Mdh1b	Mdh1b	76668	316444
Mex3d	Mex3d	237400	299613
Mfap3l	Mfap3l	71306	306424
Mgat4c	Mgat4c	67569	299756
Mgll	Mgll	23945	29254
Mical3	Mical3	194401	362427
Micalcl	Micalcl	100504195	293180
Mif4gd	Mif4gd	69674	360659
Mlf1	Mlf1	17349	310483
Mllt10	Mllt10	17354	361285
Mllt11	Mllt11	56772	295264
Mns1	Mns1	17427	363093
Morc2b	Morc2b	240069	299555
Morf4l1	Morf4l1	21761	300891
Morn3	Morn3	74890	687615
Morn5	Morn5	75495	362122
Mphosph8	Mphosph8	75339	290270
Mpi	Mpi	110119	300741
Ms4a5	Ms4a5	269063	686680
Mtfr1	Mtfr1	67472	311403
Mycbpap	Mycbpap	104601	494192
Nabp1	Nabp1	109019	363227
Nbr1	Nbr1	17966	303554
Ndufaf3	Ndufaf3	66706	56769
Nfatc2ip	Nfatc2ip	18020	308983
Nipbl	Nipbl	71175	294787
Nipsnap3a	Nipsnap3a	73398	685080
Nkapl	Nkapl	66707	291165
Nkx2-6	Nkx2-6	18092	364418
Nlrp14	Nlrp14	76858	499234
Nme5	Nme5	75533	688903
Nol8	Nol8	70930	361221
Noxred1	Noxred1	71275	681924
Nqo2	Nqo2	18105	291084
Nrm	Nrm	106582	361791
Nt5c1b	Nt5c1b	70881	298881
Ntpcr	Ntpcr	66566	361443
Nubp2	Nubp2	26426	287125
Nucks1	LOC102546716	98415	102546716
Nucks1	Nucks1	98415	64709
Nupl2	Nupl2	231042	499974
Nxt1	Nxt1	56488	296219
Oaz3	Oaz3	53814	689588
Odf1	Odf1	18285	24610
Odf3	Odf3	69287	365387
Odf3b	Odf3b	70113	500917
Odf3l1	Odf3l1	382075	315695
Osbp2	Osbp2	74309	305475
Osgin1	Osgin1	71839	171493
Otub2	Otub2	68149	314405
Ovol2	Ovol2	107586	296201
Pabpc2	Pabpc2	18459	291615
Pabpc6	Pabpc6	67543	292295
Paip2	Paip2	67869	361309
Paqr5	Paqr5	74090	315741
Pbk	Pbk	52033	290326
Pbx4	Pbx4	80720	361131
Pcbp3	Pcbp3	59093	294336
Pcgf6	Pcgf6	71041	309457
Pde1a	Pde1a	18573	81529
Pde8a	Pde8a	18584	308776
Pdilt	Pdilt	71830	293544
Pdpk1	Pdpk1	18607	81745
Pdzd8	Pdzd8	107368	308000
Pdzd9	Pdzd9	67983	308954
Pdzk1ip1	Pdzk1ip1	67182	81916
Pex13	Pex13	72129	305581
Pex5l	Pex5l	58869	286937
Pfn3	Pfn3	75477	685936
Phf2	Phf2	18676	306814
Phospho2	Phospho2	73373	295663
Phyhipl	Phyhipl	70911	309901
Pigf	Pigf	18701	681086
Pik3ip1	Pik3ip1	216505	305472
Piwil1	Piwil1	57749	363912
Pkib	Pkib	18768	24678
Pla2g10	Pla2g10	26565	29359
Plac8l1	Plac8l1	69401	364853
Plcz1	Plcz1	114875	497197
Plekhh2	Plekhh2	213556	313866
Pmfbp1	Pmfbp1	56523	171414
Pphln1	Pphln1	223828	366975
Ppm1a	Ppm1a	19042	24666
Ppm1d	Ppm1d	53892	287585
Ppp1r32	Ppp1r32	67752	252958
Ppp2r2b	Ppp2r2b	72930	60660
Ppp3ca	Ppp3ca	19055	24674
Ppp3r2	Ppp3r2	19059	29749
Prc1	Prc1	233406	308761
Prdx4	Prdx4	53381	85274
Prkar2a	Prkar2a	19087	29699
Prkcd	Prkcd	18753	170538
Prkcq	Prkcq	18761	85420
Prm3	Prm3	19120	442921
Proca1	Proca1	216974	497959
Prok2	Prok2	50501	192206
Prr22	Prr22	100504446	680177
Prss37	Prss37	67690	362346
Prss46	Prss46	74306	408245
Prss50	LOC100910205	235631	100910205
Prss55	Prss55	71037	683415
Prss58	Prss58	232717	408204
Psd3	Psd3	234353	306380
Psma6	Psma6	26443	29673
Psma8	Psma8	73677	364814
Psmf1	Psmf1	228769	689852
Pttg1	Pttg1	30939	64193
Pwwp2b	Pwwp2b	101631	361671
Rac1	Rac1	19353	363875
Rangap1	Rangap1	19387	362965
Rasa3	Rasa3	19414	29372
Rasl2-9	Rasl2-9	19428	751812
Rbm28	Rbm28	68272	312182
Rbm4b	Rbm4b	66704	474154
Rbms1	Rbms1	56878	362138
Rcc1	Rcc1	100088	682908
Rdh11	Rdh11	17252	362757
Reep6	Reep6	70335	362835
Rexo2	Rexo2	104444	300689
Rfx8	Rfx8	619289	501127
Ribc1	Ribc1	66611	317431
Rnf151	Rnf151	67504	302977
Rnf166	Rnf166	68718	365022
Rnf38	Rnf38	73469	171501
Rnf4	Rnf4	19822	29274
Rnf7	Rnf7	19823	300948
Rnls	Rnls	67795	361751
Ropn1	Ropn1	76378	288053
Rp9	Rp9	55934	363032
Rpl10l	Rpl10l	238217	299106
Rsbn1	Rsbn1	229675	310749
Rsph1	Rsph1	22092	361818
Scamp1	Scamp1	107767	29521
Scamp2	Scamp2	24044	65168
Sccpdh	Sccpdh	109232	305021
Sccpdh	LOC100910414	109232	100910414
Scp2d1	Scp2d1	66328	311491
Serf1	Serf1	20365	502503
Setx	Setx	269254	362096
Sgms1	Sgms1	208449	353229
Sgms2	Sgms2	74442	310849
Sh3d21	Sh3d21	66938	362598
Sh3rf2	Sh3rf2	269016	307472
Shcbp1l	Shcbp1l	71836	289101
Siah2	Siah2	20439	140593
Slc16a7	Slc16a7	20503	29735
Slc25a31	Slc25a31	73333	689108
Slc25a37	Slc25a37	67712	306000
Slc35g3	Slc35g3	56293	691976
Slc9b1	Slc9b1	74446	365946
Slco6c1	Slco6c1	74441	287006
Slfnl1	Slfnl1	194219	500540
Smap1	Smap1	98366	684800
Smc4	Smc4	70099	295107
Smim23	RGD1306625	69351	360508
Smpd5	Smpd5	100503915	100359829
Sox5	Sox5	20678	140587
Spaca1	Spaca1	67652	500432
Spaca3	Spaca3	75622	287557
Spaca4	Spaca4	69363	691120
Spaca7	Spaca7	78634	689077
Spag4	Spag4	245865	83623
Spag4	LOC100911109	245865	100911109
Spag6	Spag6	50525	360747
Spam1	Spam1	20690	117037
Spata18	Spata18	73472	289586
Spata19	Spata19	75469	171403
Spata20	Spata20	217116	360604
Spata21	Spata21	329972	366491
Spata25	Spata25	75642	499943
Spata3	Spata3	70060	363270
Spata32	Spata32	328019	287747
Spata4	Spata4	69281	306441
Spata6	Spata6	67946	171413
Spata7	Spata7	104871	192225
Spata9	Spata9	75571	294594
Spatc1	Spatc1	74281	315091
Spatc1l	Spatc1l	76573	499418
Spdya	Spdya	70891	192209
Spem1	Spem1	74288	691981
Spesp1	Spesp1	66712	501010
Spink2	Spink2	69982	408234
Spink2	LOC100910138	69982	100910138
Sppl2c	Sppl2c	237958	287753
Spz1	Spz1	79401	499510
Srpk2	Srpk2	20817	296753
Ssmem1	Ssmem1	75647	500068
St6galnac2	St6galnac2	20446	303692
Stard10	Stard10	56018	293150
Stk33	Stk33	117229	690861
Stk35	Stk35	67333	311419
Stra8	Stra8	20899	500079
Sun5	Sun5	76407	296289
Syce1	Syce1	74075	502372
Syce2	Syce2	71846	364976
Sycp2	Sycp2	320558	83820
Sycp3	Sycp3	20962	25561
Tbata	Tbata	65971	499429
Tbc1d20	Tbc1d20	67231	362237
Tbc1d23	Tbc1d23	67581	304019
Tbpl1	Tbpl1	237336	689030
Tcea2	Tcea2	21400	29575
Tchp	Tchp	77832	304547
Tcp1	Tcp1	21454	24818
Tctex1d1	Tctex1d1	67344	362553
Tctex1d2	Tctex1d2	66061	498095
Tdrd6	Tdrd6	210510	316254
Tekt1	Tekt1	21689	85270
Tekt2	Tekt2	24084	298532
Tekt4	Tekt4	71840	302991
Tepp	Tepp	73407	291850
Tes	Tes	21753	500040
Tescl	Tescl	69301	292706
Tex19.1	Tex19.1	73679	498033
Tex21	Tex21	80384	299152
Tex35	Tex35	73435	680164
Tex36	Tex36	73808	499279
Tex37	Tex37	74221	500197
Tex38	Tex38	75173	690079
Tfam	Tfam	21780	83474
Them6	Them6	223626	300015
Thoc7	Thoc7	66231	305714
Tmbim7	RGD1306626	75010	362319
Tmc5	Tmc5	74424	365360
Tmco2	Tmco2	69469	100360795
Tmem190	Tmem190	78052	691446
Tmem191c	Tmem191c	224019	680867
Tmem225	Tmem225	75667	500980
Tmem232	Tmem232	381107	501199
Tmem247	Tmem247	78469	682006
Tmem53	Tmem53	68777	313529
Tmem97	Tmem97	69071	303330
Tmx4	Tmx4	52837	296182
Tnp1	Tnp1	21958	24839
Tnp2	Tnp2	21959	24840
Tomm22	Tomm22	223696	300075
Tppp2	Tppp2	219038	498497
Tprn	Tprn	97031	499749
Trim17	Trim17	56631	64702
Trim36	Trim36	28105	291597
Triml1	Triml1	244448	290767
Trmt10a	Trmt10a	108943	295496
Tsga13	Tsga13	116732	688848
Tsks	Tsks	22116	292890
Tspan6	Tspan6	56496	302313
Tssk2	Tssk2	22115	304181
Tssk3	Tssk3	58864	297891
Tssk4	Tssk4	71099	290229
Tssk6	Tssk6	83984	290670
Ttc21b	Ttc21b	73668	295654
Ttll10	Ttll10	330010	298692
Ttll7	Ttll7	70892	310982
Ttll9	Ttll9	74711	311548
Tuba3a	Tuba3a	22144	500319
Tuba3a	Tuba3b	22144	500363
Tuba3b	Tuba3a	22147	500319
Tuba3b	Tuba3b	22147	500363
Tuba4a	Tuba4a	22145	316531
Tulp2	Tulp2	56734	361576
Txndc2	Txndc2	213272	316777
Txndc8	Txndc8	67402	362525
Ube2g2	Ube2g2	22213	294331
Ube2n	Ube2n	93765	116725
Ube2t	Ube2t	67196	360847
Ubl3	Ubl3	24109	363869
Ubqln3	Ubqln3	244178	308905
Ubqlnl	Ubqlnl	244179	293287
Ubr7	Ubr7	66622	314399
Uri1	Uri1	19777	308537
Usp15	Usp15	14479	171329
Usp50	Usp50	75083	311399
Usp7	Usp7	252870	360471
Vasp	Vasp	22323	361517
Vps26a	Vps26a	30930	361846
Vsig1	Vsig1	78789	315920
Wbp11	Wbp11	60321	297695
Wbp11	LOC100910115	60321	100910115
Wdr48	Wdr48	67561	363164
Wdr64	Wdr64	75820	689524
Wdr78	Wdr78	242584	313417
Wfdc15a	Wfdc15a	68221	408226
Wwp2	Wwp2	66894	291999
Xrcc4	Xrcc4	108138	309995
Ybx3	Ybx3	56449	83807
Zcchc13	Zcchc13	75064	302399
Zdbf2	Zdbf2	73884	501153
Zdhhc19	Zdhhc19	245308	288045
Zfp37	Zfp37	22696	115768
Zfp451	Zfp451	98403	316312
Zmynd10	Zmynd10	114602	363139
Znhit3	Znhit3	448850	497975
Znrf4	Znrf4	20834	301127
Zp3r	Zp3r	22789	289010
Zpbp	Zpbp	53604	498415
Zpbp2	Zpbp2	69376	363676
Zswim2	Zswim2	71861	296455

## Sheet: homologene_exp
Rat_marker	Mouse_marker	control_1.x	control_2.x	control_3.x	str3d_1.x	str3d_2.x	str3d_3.x	str14d_1.x	str14d_2.x	str14d_3.x	str21d_1.x	str21d_2.x	str21d_3.x	control_1.y	control_2.y	control_3.y	str3d_1.y	str3d_2.y	str3d_3.y	str14d_1.y	str14d_2.y	str14d_3.y	str21d_1.y	str21d_2.y	str21d_3.y	CellType
Abhd16b	Abhd16b	27.0727	33.4351	39.1885	29.5657	27.8623	30.6411	35.241	31.8547	33.9645	31.3578	34.2679	34.0049	1109	1351	1650	1163	1248	1284	1327	1355	1243	1174	1542	1300	Spermatid
Acrv1	Acrv1	157.635	174.526	166.298	167.191	182.213	184.582	184.236	186.988	168.918	178.922	180.748	172.082	3036	3303	3279	3094	3787	3621	3284	3713	2937	3129	3786	3066	Spermatid
Acsl1	Acsl1	240.884	286.536	272.831	231.652	260.827	247.669	295.828	274.247	296.055	326.069	312.435	298.327	16115	18847	18612	14801	18813	16791	18181	18937	17497	20205	22530	18472	Spermatid
Actg2	Actg2	9.71366	3.70971	5.24903	5.21981	3.77479	6.11911	6.78252	2.56128	4.84865	8.33256	1.83265	4.96184	268	100	148	137	113	172	171	73	119	208	55	126	Spermatid
Actl11	Actl11	116.193	141.553	134.145	115.359	128.441	127.459	143.766	128.338	147.633	140.141	145.001	155.718	9653	11540	11378	9151	11598	10740	10900	10983	10839	10493	13025	11906	Spermatid
Actl7a	Actl7a	244.295	286.45	285.116	252.013	268.507	269.624	285.184	271.717	286.581	285.151	292.073	307.752	7567	8681	9028	7521	9035	8483	8102	8725	7929	8034	9876	8861	Spermatid
Actrt2	Actrt2	338.588	373.953	424.849	351.739	352.387	358.627	376.089	370.818	408.421	364.407	397.402	379.182	9981	10838	12863	9925	11301	10739	10211	11339	10862	9761	12829	10404	Spermatid
Acyp1	Acyp1	259.668	287.567	288.88	300.568	274.276	285.118	257.08	275.336	258.676	243.256	268.83	237.477	2091	2289	2357	2350	2404	2361	1913	2424	1914	1793	2429	1795	Spermatocyte
Adam2	Adam2	144.126	154.452	156.014	158.791	159.974	161.887	148.834	150.523	154.436	151.281	145.592	144.482	8481	8896	9367	8922	10205	9709	7982	9138	8056	8069	9297	7845	Spermatocyte
Adam24	Adam24	98.2677	113.455	99.9182	96.3972	106.371	103.073	115.853	110.096	111.011	105.561	103.319	110.078	5860	6643	6076	5482	6883	6232	6288	6763	5864	5705	6689	6070	Spermatid
Adgb	Adgb	41.88	46.8753	44.3091	43.4275	51.5383	50.14	52.6308	58.07	52.2119	56.9043	47.5492	59.0819	4178	4582	4564	4133	5506	4946	4658	5759	4513	5023	4981	5177	Spermatid
Agpat2	Agpat2	125.011	150.333	153.239	128.934	135.861	133.753	145.844	143.747	164.681	139.168	164.602	167.009	2454	2886	3071	2429	2887	2667	2656	2928	2934	2482	3526	3036	Spermatid
Agpat3	Agpat3	43.6308	42.3396	42.1692	38.1177	39.1587	38.5534	43.2889	39.5712	44.4655	38.8966	43.634	42.6261	6787	6472	6700	5650	6619	6106	6117	6353	6111	5464	7357	6127	Spermatid
Aif1	Aif1	490.163	565.169	539.376	511.053	552.26	532.013	628.144	525.112	645.936	558.517	587.325	589.047	5039	5670	5675	5099	6152	5557	6036	5720	6081	5323	6731	5694	Spermatid
Akap1	Akap1	203.471	259.873	227.196	196.69	218.586	231.153	250.737	229.59	254.441	248.162	259.297	264	10638	12911	12273	9989	12403	12314	11881	12355	12159	11700	14826	12652	Spermatid
Akap3	Akap3	496.982	593.289	550.278	497.491	552.978	552.014	620.263	547.959	616.311	559.897	588.471	604.014	30995	36209	35040	29637	37324	35072	35001	35221	33929	31550	39637	34559	Spermatid
Akap4	Akap4	993.627	1198.66	1165.75	977.603	1075	1040.78	1235.72	1135.1	1156.71	1251.19	1313.44	1256.85	45282	53552	54461	42518	52987	48245	51231	53262	46659	51375	64717	52865	Spermatid
Aldoart2	Aldoart2	151.619	168.778	173.558	152.03	180.029	159.83	179.004	171.899	184.039	166.065	180.72	185.168	5311	5794	6207	5111	6837	5713	5761	6244	5762	5278	6918	6013	Spermatid
Ankar	Ankar	123.7	143.082	134.729	122.11	146.193	140.223	148.85	146.896	137.715	142.517	137.402	135.703	13033	14789	14514	12260	16679	15015	14282	15984	12789	13575	15675	13179	Spermatocyte
Ankef1	Ankef1	83.5607	91.149	91.0606	88.3266	89.5918	91.587	98.7639	91.812	98.5795	96.5472	98.2998	102.506	5878	6280	6547	5913	6802	6534	6296	6642	6119	6122	7496	6635	Spermatid
Ankrd54	Ankrd54	30.3625	48.7129	50.5451	40.4601	37.5823	49.672	37.9672	47.0991	47.812	34.6778	29.7645	36.9033	1405	2196	2382	1786	1882	2330	1593	2235	1949	1443	1484	1568	Spermatocyte
Ankrd61	Ankrd61	107.421	121.409	110.967	123.518	130.598	126.031	135.465	135.659	127.867	130.232	132.108	139.203	2988	3312	3178	3300	3941	3581	3443	3838	3199	3302	3959	3588	Spermatid
Ankrd7	Ankrd7	51.3209	62.3974	54.4168	54.2704	64.2883	61.1095	63.5989	59.5192	60.0842	60.637	57.0605	65.6744	1195	1431	1306	1215	1623	1450	1372	1458	1267	1296	1463	1432	Spermatid
Apobec4	Apobec4	20.8617	19.2106	13.7518	28.3105	21.1341	24.5291	21.6635	23.3821	17.3749	24.9114	18.9866	20.774	575	517	387	744	631	686	548	666	427	621	567	528	Spermatid
Aprt	Aprt	20.0182	12.4982	22.4748	19.5074	16.7802	17.9692	11.9881	15.3352	17.6703	20.3947	11.4518	15.3526	116	71	134	111	105	106	67	95	97	111	75	85	Spermatocyte
Aptx	Aptx	59.7036	66.0344	63.9	68.1724	71.5552	70.2537	76.2354	70.6473	68.602	70.4817	67.585	72.7503	1351	1488	1493	1497	1775	1625	1611	1672	1412	1465	1669	1552	Spermatid
Aqp7	Aqp7	302.067	320.251	325.369	298.751	312.784	312.815	342.085	318.432	348.521	330.823	347.223	332.79	7890	8266	8767	7573	8947	8388	8315	8760	8225	7963	10000	8214	Spermatid
Aqp9	Aqp9	33.8764	28.9113	25.4627	26.8448	27.647	22.5514	24.6216	30.6282	25.9971	28.239	27.5952	27.6945	1314	1103	1010	992	1165	892	875	1231	899	995	1165	994	Spermatocyte
Arf4	Arf4	106.916	97.282	101.049	98.0399	101.651	97.2209	107.071	98.1432	102.177	103.065	96.4098	108.001	4052	3633	3944	3573	4183	3746	3718	3850	3449	3548	3994	3800	Spermatid
Arhgef6	Arhgef6	32.7126	42.7722	38.1895	37.6134	38.3081	38.4698	46.2381	40.0933	47.5563	44.0195	50.4424	48.4231	2035	2599	2420	2221	2570	2428	2613	2579	2620	2473	3385	2772	Spermatid
Arl13b	Arl13b	26.022	26.4272	20.3769	25.389	28.8004	27.8639	26.968	29.8891	24.5931	28.168	24.3587	26.4188	2266	2261	1816	2115	2737	2464	2145	2688	1899	2227	2313	2129	Spermatid
Arl2bp	Arl2bp	132.248	145.082	153.346	151.277	144.284	147.538	153.505	141.907	167.774	142.333	157.243	149.658	5160	5676	6088	5499	6130	5912	5374	5767	5635	5036	6592	5430	Spermatid
Arl3	Arl3	106.569	124.426	120.156	121.188	116.168	126.006	118.274	122.358	114.676	108.853	111.843	111.084	2735	3124	3147	2973	3242	3298	2809	3246	2643	2534	3119	2654	Spermatocyte
Arl6ip1	Arl6ip1	129.408	111.361	124.405	128.974	129.768	133.552	127.277	119.236	117.125	102.903	103.953	117.538	5937	5228	5746	5459	6181	6200	5273	5593	4858	4198	5123	4867	Spermatocyte
Arrdc5	Arrdc5	164.704	191.237	189.807	179.069	181.811	180.981	198.246	184.246	204.732	180.427	194.718	183.587	2840	3244	3333	2963	3407	3179	3156	3291	3166	2836	3660	2927	Spermatid
Art3	Art3	131.797	125.552	134.976	142.291	129.643	140.402	125.764	135.745	124.001	134.327	122.666	121.984	3952	3701	4169	4088	4243	4310	3446	4243	3310	3667	4010	3408	Spermatocyte
Asb17	Asb17	108.296	124.064	132.782	128.094	123.064	130.243	143.894	116.055	142.732	119.304	135.952	142.719	1628	1826	2043	1862	1991	1983	2012	1853	1947	1654	2261	2008	Spermatid
Asb8	Asb8	46.2779	53.0727	51.5803	43.9456	48.7803	46.7748	49.9737	47.8557	54.6992	48.0436	56.1055	54.8956	1480	1571	1595	1314	1619	1516	1404	1522	1542	1369	1876	1564	Spermatid
Asrgl1	Asrgl1	828.443	908.288	894.072	903.932	945.018	911.887	944.56	983.883	872.732	894.122	884.028	924.252	27647	29516	30338	28726	33993	30916	28656	33753	25874	27019	32030	28524	Spermatocyte
Atad1	Atad1	62.8341	85.2874	76.0503	81.6067	85.5677	79.3761	84.1631	77.0293	88.6091	82.5541	72.8979	66.1303	5118	6767	6416	6331	7482	6491	6082	6290	6300	5880	6377	4723	Spermatid
Atad5	Atad5	5.69497	5.11339	5.45428	6.27751	5.28284	5.74351	5.6205	5.39412	5.11456	5.05793	4.73558	4.89316	816	718	798	855	819	835	730	796	644	654	731	646	Spermatogonia
Atl3	Atl3	203.53	241.978	229.959	194.311	230.676	200.468	250.191	219.138	249.74	251.282	285.379	260.277	9304	10865	10780	8510	11442	9353	10418	10393	10156	10393	14208	11021	Spermatid
Atp1a4	Atp1a4	215.026	267.859	238.207	203.448	245.543	242.307	281.961	273.56	287.616	289.54	290.967	299.893	17465	21349	19734	15733	21677	20069	20819	22963	20701	21194	25600	22517	Spermatid
Atp1b3	Atp1b3	134.732	152.702	153.083	137.723	143.382	136.764	153.725	142.076	147.688	145.362	153.096	155.03	5463	6077	6322	5340	6292	5633	5711	5973	5344	5345	6743	5837	Spermatid
Atp6ap1l	Atp6ap1l	57.9786	58.906	57.8673	61.9717	58.7876	59.4284	57.9125	58.1908	59.6801	54.7089	61.5788	60.5498	1298	1306	1338	1337	1432	1364	1204	1366	1205	1123	1527	1271	Spermatocyte
Atp6v1e2	Atp6v1e2	94.7301	95.4822	90.5082	89.7198	106.492	100.441	100.853	107.934	98.6712	96.7086	99.2833	94.3862	1617	1597	1585	1467	1968	1750	1594	1915	1523	1501	1840	1496	Spermatid
Atxn3	Atxn3	72.9866	81.4442	77.4435	71.1619	78.0464	77.3701	85.817	81.5151	86.821	81.7658	86.985	88.5653	5769	6353	6262	5369	6697	6226	6178	6680	6079	5881	7480	6505	Spermatid
Atxn7l3b	Atxn7l3b	133.76	143.348	130.294	130.096	125.863	144.038	129.114	132.339	133.249	111.646	113.662	127.705	12023	12684	11988	11166	12320	13178	10551	12311	10628	9092	11109	10629	Spermatocyte
Aurka	Aurka	56.1949	67.1212	70.1744	63.6695	71.356	64.7646	66.1352	64.9846	62.5971	59.3634	62.507	61.112	2930	3439	3733	3180	4048	3435	3156	3505	2904	2804	3540	2952	Spermatocyte
Banf2	Banf2	347.754	390.313	331.121	362.11	420.72	376.247	437.809	433.278	378.036	382.486	401.87	405.695	455	488	446	454	588	495	518	569	434	440	561	467	Spermatid
Baz1a	Baz1a	142.542	157.025	153.644	137.378	147.171	155.039	155.326	151.905	148.305	134.961	137.209	144.739	14742	15911	16191	13487	16437	16278	14576	16210	13545	12605	15344	13795	Spermatocyte
Bbx	Bbx	115.984	119.756	116.026	123.769	125.804	126.299	131.894	132.013	130.379	127.63	119.242	137.322	7263	7331	7421	7392	8503	8014	7483	8495	7215	7206	8070	7909	Spermatid
Bcas2	Bcas2	36.9933	30.5997	37.0309	38.2164	35.2121	36.1901	29.6766	29.9037	29.8755	27.9568	27.4987	28.9173	764	619	783	753	788	757	566	643	555	525	624	557	Spermatid
Bcl2l14	Bcl2l14	153.259	170.344	159.284	144.825	169.648	155.982	169.743	159.078	170.079	173.588	172.265	166.242	4475	4834	4740	4056	5337	4634	4525	4824	4413	4598	5456	4477	Spermatid
Best1	Best1	29.7546	33.7547	31.4378	31.4577	35.8416	34.6053	38.4568	38.759	37.8369	36.532	34.8621	40.0356	3273	3638	3526	3298	4279	3868	3834	4387	3675	3619	4141	4050	Spermatid
Birc5	Birc5	37.5749	39.9795	35.0318	38.6923	33.737	42.6152	37.3944	38.1496	35.7296	34.6035	36.025	35.9945	557	581	532	549	541	644	516	596	481	473	591	502	Spermatocyte
Bpifa3	Bpifa3	98.8203	116.763	108.707	108.606	110.53	94.5116	126.898	98.2911	128.786	115.065	142.563	130.056	1977	2273	2206	2070	2384	1913	2338	2036	2308	2077	3109	2393	Spermatid
Bscl2	Bscl2	322.041	369.065	352.041	309.865	358.187	375.862	335.648	370.084	336.066	326.545	329.233	344.169	6980	7807	7843	6431	8386	8331	6702	8313	6541	6426	7795	6870	Spermatocyte
Btbd16	Btbd16	113.889	121.039	115.623	117.395	130.211	129.254	130.237	133.226	116.966	123.504	122.083	124.297	4497	4682	4649	4408	5576	5188	4673	5411	4101	4394	5200	4511	Spermatid
Bzw1	Bzw1	132.274	150.714	141.717	131.777	133.191	124.08	143.426	134.267	143.178	147.974	151.307	147.421	4989	5587	5494	4762	5462	4794	4980	5249	4832	5097	6252	5189	Spermatid
Cabs1	Cabs1	699.525	835.947	814.27	667.899	683.431	666.355	805.696	688.376	761.366	821.562	897.858	828.545	21187	24887	25280	19346	22537	20618	22306	21571	20594	22678	29580	23287	Spermatid
Cabyr	Cabyr	164.752	195.444	185.175	174.096	187.843	189.372	209.04	197.762	216.401	202.602	201.296	207.896	7316	8488	8366	7389	9041	8547	8456	9053	8539	8106	9710	8520	Spermatid
Calm2	Calm2	1080.76	1048.38	1061.83	1145.78	1088.54	1138.23	995.332	1014.11	983.767	902.95	946.206	929.409	24164	23046	24352	24467	26447	25950	20452	23617	19710	18387	23170	19435	Spermatocyte
Calr3	Calr3	241.479	263.218	269.159	219.457	252.924	249.636	287.818	255.951	287.643	257.064	289.523	292.942	6234	6664	7073	5432	7071	6559	6850	6848	6634	5990	8134	7007	Spermatid
Capza3	Capza3	313.269	362.785	357.313	317.363	320.776	337.19	378.064	355.796	372.44	378.818	372.523	368.854	7216	8182	8424	7053	8018	7890	8057	8571	7710	7996	9372	7896	Spermatid
Car2	Car2	21.484	25.8971	29.4395	26.07	21.2422	19.9454	29.5568	30.3144	33.6182	28.1171	32.6253	29.2991	778	921	1095	906	836	736	982	1145	1089	930	1291	990	Spermatid
Carhsp1	Carhsp1	39.6275	43.2711	41.9905	38.4486	42.6642	40.1803	44.5809	39.8418	43.1318	40.8016	41.9793	40.0139	2899	3114	3149	2696	3402	2998	2985	3027	2805	2721	3358	2726	Spermatid
Cast	Cast	32.7331	38.1169	34.1998	35.4304	39.9849	39.1876	44.5518	39.9226	42.6376	44.0692	40.4338	44.2534	3629	4105	3847	3727	4763	4361	4456	4514	4131	4419	4798	4504	Spermatid
Catsper2	Catsper2	106.034	116.014	106.523	113.294	111.093	111.21	107.137	115.414	92.5286	108.843	101.262	106.634	5327	5708	5450	5413	6037	5693	4909	6027	4122	4980	5543	4971	Spermatocyte
Catsper3	Catsper3	63.4498	61.44	60.3309	59.2942	68.2964	65.7778	65.3874	66.0429	56.7131	63.0789	58.7652	61.587	1968	1867	1904	1754	2293	2074	1855	2124	1572	1777	1980	1766	Spermatid
Catsper4	Catsper4	15.5753	13.9667	13.3426	15.2628	14.1813	14.8019	13.2798	21.7977	18.4331	19.8662	14.2704	16.6108	612	538	532	572	604	590	478	886	643	709	609	605	Spermatid
Cby1	Cby1	397.018	363.518	350.878	394.078	385.439	360.924	367.461	386.877	347.671	375.606	385.809	406.101	1582	1421	1445	1553	1653	1463	1434	1667	1335	1420	1755	1560	Spermatocyte
Ccdc105	Ccdc105	38.6426	37.9768	28.9244	38.9397	41.814	37.6134	38.6014	40.6635	35.1683	38.6222	34.4821	38.7688	1169	1121	893	1134	1369	1158	1068	1275	952	1053	1135	1086	Spermatid
Ccdc113	Ccdc113	128.458	139.99	145.421	137.472	134.02	148.163	138.964	149.026	129.063	137.61	122.658	136.843	2308	2444	2638	2378	2590	2687	2330	2796	2110	2265	2411	2297	Spermatocyte
Ccdc116	Ccdc116	69.8335	74.0627	70.5788	70.4688	73.0381	75.8872	80.6478	80.0754	75.0309	77.9206	72.8889	78.9719	2941	3043	3022	2822	3327	3239	3091	3473	2800	2951	3308	3059	Spermatid
Ccdc169	Ccdc169	68.1238	87.6159	84.3953	81.5415	86.1902	84.043	106.793	91.0393	101.177	89.1235	99.4588	112.152	1739	2136	2116	1967	2524	2196	2456	2421	2291	2138	2723	2620	Spermatid
Ccdc173	Ccdc173	85.2506	93.4839	90.3391	84.711	102.621	91.9828	81.4306	93.1526	87.0236	89.8558	86.2262	81.4087	2846	3042	3079	2686	3683	3112	2456	3196	2565	2703	3094	2500	Spermatid
Ccdc175	Ccdc175	74.4322	76.4777	77.3608	78.8084	82.8616	75.7683	72.0851	84.0839	68.1273	75.4278	76.7901	71.3669	4087	4095	4334	4122	4895	4216	3579	4747	3289	3743	4523	3596	Spermatid
Ccdc178	Ccdc178	30.663	43.8479	36.5629	35.8377	34.0804	36.9963	44.1636	39.4742	28.4937	46.1907	37.2424	38.4773	1824	2486	2243	2071	2185	2235	2379	2498	1513	2484	2387	2032	Spermatocyte
Ccdc27	Ccdc27	28.164	28.2204	24.665	27.7957	31.4504	32.8151	39.6943	40.2606	35.98	43.9528	36.8703	40.4736	1011	985	899	951	1219	1195	1302	1487	1148	1426	1434	1336	Spermatid
Ccdc38	Ccdc38	96.9796	118.398	102.226	105.018	106.481	111.6	100.332	112.149	95.3067	105.468	99.7574	101.12	4564	5465	4930	4718	5426	5359	4309	5438	3985	4502	5085	4384	Spermatocyte
Ccdc39	Ccdc39	41.621	45.5309	43.1352	45.0123	43.4945	45.8659	42.5027	43.4067	37.7813	40.9067	39.5307	40.0106	2863	3029	2984	2942	3197	3148	2642	3079	2291	2533	2893	2520	Spermatocyte
Ccdc54	Ccdc54	530.163	669.246	655.01	580.59	583.235	588.124	661.316	619.317	627.829	655.872	664.131	711.481	9054	11110	11420	9438	10741	10171	10350	10947	9594	10107	12265	11191	Spermatid
Ccdc62	Ccdc62	33.7544	34.6403	35.1226	36.4758	35.7629	35.0424	36.3797	37.2148	34.4151	35.2966	35.4286	37.234	2182	2192	2321	2248	2504	2302	2134	2485	1966	2065	2480	2222	Spermatocyte
Ccdc63	Ccdc63	130.751	155.996	140.67	132.139	144.987	150.767	173.519	156.729	161.144	162.537	152.382	167.056	3920	4554	4315	3791	4690	4589	4749	4847	4300	4400	4949	4624	Spermatid
Ccdc81	Ccdc81	107.345	118.796	110.331	97.7463	121.568	115.455	120.929	135.799	103.593	112.362	108.783	120.694	4143	4475	4346	3626	5073	4528	4257	5421	3574	3930	4586	4315	Spermatid
Ccdc83	Ccdc83	443.582	535.169	461.922	456.843	464.502	482.363	461.251	493.323	440.845	454.946	435.92	457.928	6436	7612	6910	6376	7307	7108	6161	7435	5768	6032	6960	6207	Spermatocyte
Ccdc89	Ccdc89	87.7269	95.1437	98.5922	92.6813	103.439	108.765	104.714	108.532	99.8535	98.6753	96.9475	100.154	1912	2013	2195	1937	2442	2410	2086	2449	1938	1945	2311	2009	Spermatid
Ccdc91	Ccdc91	200.061	216.89	215.916	195.141	212.165	187.807	228.678	215.142	224.29	226.652	240.659	238.728	10426	11046	11463	9667	11941	9925	10832	11562	10371	10617	13582	11451	Spermatid
Ccer1	Ccer1	181.498	188.292	189.032	178.055	191.711	203.117	202.318	219.867	213.016	210.906	194.752	216.569	6017	6080	6392	5644	6874	6857	6123	7486	6292	6301	7016	6628	Spermatid
Ccin	Ccin	120.343	139.205	139.264	125.499	135.215	121.919	151.131	131.455	150.464	130.722	143.155	155.148	4614	5220	5462	4609	5614	4788	5286	5217	5125	4535	5957	5508	Spermatid
Ccna1	Ccna1	101.635	99.4272	98.7631	98.1679	102.286	98.5313	103.164	104.211	94.0938	97.0005	100.648	96.0802	3979	3842	3979	3692	4352	3940	3716	4248	3300	3468	4308	3500	Spermatocyte
Ccnd1	Ccnd1	4.40885	2.20756	2.21978	3.00647	2.71811	2.3676	2.51827	2.49593	2.60276	4.67958	2.05777	2.7345	425	208	221	277	286	232	222	247	224	410	215	247	Spermatogonia
Ccne2	Ccne2	23.8684	22.7013	23.1741	24.3707	24.7363	26.9887	21.1486	19.5068	17.9	17.1937	16.8339	19.2442	1867	1749	1859	1818	2103	2148	1507	1577	1241	1218	1433	1393	Spermatogonia
Ccp110	Ccp110	41.3172	60.0548	56.0515	56.1054	50.4423	57.9606	50.353	42.0457	48.3902	47.0319	44.614	55.2981	4997	7120	6943	6479	6614	7137	5522	5246	5175	5136	5857	6172	Spermatocyte
Ccsap	Ccsap	25.0527	23.1013	27.4926	23.8318	23.8548	24.1278	28.6524	27.1071	30.6405	24.0613	31.1789	35.1075	684	616	765	629	706	671	719	768	755	598	932	889	Spermatid
Ccser2	Ccser2	44.3664	53.0766	49.6821	46.647	50.1358	47.3691	58.0504	50.2426	54.6463	50.2169	50.8516	58.5517	3029	3541	3462	3043	3699	3282	3604	3539	3311	3102	3769	3687	Spermatid
Cct6b	Cct6b	141.862	147.547	148.401	147.174	139.547	148.38	146.266	141.506	135.068	135.543	135.692	132.645	5343	5440	5720	5300	5692	5679	5069	5542	4556	4667	5609	4657	Spermatocyte
Cd320	Cd320	68.1645	70.4068	70.0292	71.2885	66.9106	63.0884	66.1544	63.2909	68.9735	60.0063	62.7299	62.3752	1704	1733	1795	1704	1807	1615	1528	1657	1551	1371	1724	1457	Spermatocyte
Cdc14a	Cdc14a	32.6002	40.3487	35.3321	31.1396	35.3629	36.328	36.1467	35.9884	40.3807	39.4853	38.8478	39.3755	3730	4535	4146	3396	4408	4228	3754	4251	4084	4093	4831	4161	Spermatid
Cdc20	Cdc20	68.9922	70.6008	73.2132	70.647	65.3927	71.8567	62.108	67.9319	67.6205	51.8414	55.2688	66.8033	2551	2562	2756	2481	2614	2716	2092	2584	2191	1705	2194	2237	Spermatocyte
Cdc42ep3	Cdc42ep3	50.1987	54.5967	51.4354	54.7824	50.5671	53.1061	49.3866	54.3728	46.7515	45.7713	45.1364	45.3597	2181	2337	2302	2281	2390	2355	1964	2453	1807	1814	2144	1834	Spermatocyte
Cdca8	Cdca8	83.9947	103.188	103.203	95.0818	98.8165	100.285	97.3144	100.822	91.2432	88.5256	87.666	94.7723	2569	3094	3224	2776	3262	3126	2720	3188	2484	2459	2920	2691	Spermatocyte
Cdk2ap2	Cdk2ap2	11.3886	7.32824	8.07125	7.06595	7.56042	6.34635	7.02883	7.91685	7.51874	8.34064	5.0802	6.24717	226	143	164	135	164	129	129	164	135	151	111	116	Spermatogonia
Cdkn1c	Cdkn1c	3.75263	3.48105	3.66496	4.65689	5.41167	4.29421	5.0863	4.86425	5.84359	5.70589	6.07199	5.22492	149	135	147	176	232	171	182	195	204	201	259	189	Spermatid
Cdkn2aip	Cdkn2aip	76.105	82.4508	90.2957	75.1176	98.4128	93.6788	97.417	90.453	81.7621	92.7045	79.9043	93.8112	3956	4189	4793	3735	5536	4970	4607	4872	3763	4370	4505	4512	Spermatid
Cdrt4	Cdrt4	168.023	206.482	193.903	180.186	202.124	185.671	206.195	206.849	187.025	221.126	256.002	286.894	771	928	917	816	1000	866	922	1022	822	959	1338	1264	Spermatid
Cdv3	Cdv3	337.016	391.801	375.769	328.776	346.949	349.296	312.508	366.612	383.055	383.035	414.18	338.699	6753	7660	7698	6342	7564	7185	5714	7588	6894	6957	8987	6278	Spermatid
Cenpv	Cenpv	159.049	146.637	165.83	154.732	159.144	161.594	135.794	147.674	140.894	128.518	138.568	141.099	1783	1617	1928	1706	1955	1854	1464	1782	1485	1365	1791	1522	Spermatocyte
Cep112	Cep112	35.6461	37.4295	34.0367	38.0961	40.343	38.4222	38.8744	39.26	37.9431	39.8757	37.8753	38.0308	2629	2691	2558	2674	3215	2880	2590	2967	2466	2644	3003	2573	Spermatid
Cep290	Cep290	73.114	76.8265	69.5066	77.0335	80.8004	77.7222	72.9787	80.2805	67.3954	77.3553	68.168	67.6918	13894	14202	13439	13870	16494	14916	12451	15590	11228	13183	13871	11762	Spermatid
Cep72	Cep72	51.0736	53.7143	54.3593	59.6657	54.1358	57.3686	50.2977	52.2365	51.1924	43.9968	49.0797	46.2869	2341	2402	2541	2620	2685	2672	2111	2478	2093	1832	2447	1960	Spermatocyte
Cetn1	Cetn1	696.601	729.046	632.694	721.476	754.67	754.984	668.702	696.607	665.699	685.329	709.091	696.604	7066	7317	6662	7141	8346	7848	6443	7506	6303	6523	8131	6755	Spermatocyte
Chd5	Chd5	55.5544	58.9782	58.591	55.2762	60.4557	62.2589	52.4445	65.7706	68.3566	63.3665	59.2052	60.5667	7995	8279	8586	7566	9422	9123	6832	9707	8667	8211	9173	8011	Spermatid
Chl1	Chl1	179.564	211.781	201.951	177.302	213.677	208.386	223.403	217.624	215.544	218.388	224.641	226.497	14589	16807	16771	13711	18766	17168	16523	18260	15539	16027	19800	17011	Spermatid
Chmp2b	Chmp2b	38.0724	39.4427	36.6792	38.5866	41.2282	41.1467	36.2385	36.7859	35.2347	35.2511	30.4877	35.0834	2092	2128	2055	2018	2451	2298	1812	2097	1715	1757	1817	1783	Spermatocyte
Cited1	Cited1	106.014	38.6272	40.8839	51.7959	42.8746	44.6805	37.8797	37.0624	34.7967	34.6363	38.615	35.2221	1358	494	542	631	589	586	462	508	408	413	555	423	Spermatogonia
Cklf	Cklf	71.0763	73.3489	68.5664	78.042	69.9608	73.6733	60.8648	66.519	69.5361	48.8235	57.5551	59.9276	793	811	791	856	850	845	646	792	724	510	727	641	Spermatocyte
Cks2	Cks2	164.467	160.998	163.911	163.819	154.854	174.456	138.225	140.309	151.267	120.161	135.384	132.216	1577	1523	1627	1572	1594	1703	1298	1482	1370	1113	1505	1256	Spermatocyte
Clgn	Clgn	430.535	486.899	435.822	450.242	476.479	491.677	438.793	482.936	424.709	423.097	429.721	455.317	20016	22013	20643	19874	23933	23109	18512	23063	17536	17783	21578	19484	Spermatocyte
Clmn	Clmn	59.7264	70.3058	58.4422	52.2764	61.9836	57.7008	66.6508	61.478	72.0678	66.754	75.4575	78.4479	6723	7742	6723	5614	7568	6590	6810	7142	7172	6784	9190	8112	Spermatid
Clpb	Clpb	388.681	457.246	445.753	372.493	400.337	390.621	448.515	424.108	451.372	452.561	492.225	455.365	17298	19882	20193	15871	19297	17611	18157	19531	17852	18198	23614	18669	Spermatid
Cmtm2a	Cmtm2a	1862.99	2163.7	1984.51	1974.8	2071.04	1979.49	2034.18	2045.87	1927.66	2013.08	2046.06	1912.79	35518	40472	38669	36158	42838	38507	35998	40932	33142	35178	42875	34051	Spermatocyte
Cog6	Cog6	131.193	137.365	128.134	133.768	130.785	136.359	136.315	129.602	118.362	124.192	125.142	124.614	9435	9725	9454	9220	10249	10008	8962	9660	7564	8103	9788	8290	Spermatocyte
Col20a1	Col20a1	7.84665	9.22078	8.96489	7.22598	8.4944	7.70521	8.78395	9.33315	10.2897	9.21463	10.3705	10.7604	771	883	896	678	903	767	782	940	892	811	1095	969	Spermatid
Col22a1	Col22a1	45.1356	53.386	44.7083	42.3616	48.2897	49.4156	49.1017	53.3373	61.3873	53.8951	52.3623	52.83	4702	5408	4749	4224	5447	5224	4634	5677	5649	5028	5868	5052	Spermatid
Coprs	Coprs	94.9245	93.423	90.865	113.215	115.805	98.8613	78.7638	67.8666	105.721	73.9084	55.2676	86.6257	571	551	562	668	752	605	456	436	601	417	375	497	Spermatocyte
Coro2a	Coro2a	67.892	66.5743	61.1918	58.1062	72.3482	67.0561	70.7208	68.7605	68.6322	69.8023	63.8063	70.4872	2845	2737	2619	2330	3299	2851	2701	2973	2558	2637	2897	2718	Spermatid
Cox6b2	Cox6b2	1056.11	1133.49	1126.78	1105.32	1238.88	1150.68	1040.93	1117.86	1288.24	1090.4	1281.69	1079.47	4323	4551	4767	4475	5465	4794	4170	4948	5078	4234	5987	4258	Spermatocyte
Cox7b2	Cox7b2	6512.02	6549.88	6236.07	6932.22	6280.59	6566.74	6007.82	5733.52	5901.83	5362.92	5991.17	5607.6	7242	7142	7329	7553	7592	7337	5947	6430	5615	5280	7119	5588	Spermatocyte
Cox8c	Cox8c	1544.21	1564.45	1645.52	1737.97	1620.79	1642.05	1662.41	1685.34	1651.83	1512.38	1568.22	1502.9	9251	9190	10138	10213	10483	10008	9587	10785	9354	8499	10600	8589	Spermatocyte
Crcp	Crcp	89.6304	83.7646	90.4679	110.86	88.8027	90.2308	90.2056	87.4229	101.119	86.734	91.4189	87.8582	1372	1289	1369	1595	1554	1524	1214	1404	1279	1162	1452	1085	Spermatocyte
Creb3l4	Creb3l4	2.90755	1.83788	1.92233	2.26926	2.78683	2.49136	3.29583	2.42996	2.69348	2.5555	1.95332	3.21933	182	113	123	135	190	158	188	157	150	144	133	186	Spermatid
Creld2	Creld2	125.698	115.637	115.369	122.861	122.59	116.776	121.31	122.954	115.665	119.42	111.837	118.741	3131	2809	2934	2927	3300	2948	2758	3152	2585	2683	3014	2734	Spermatid
Crem	Crem	222.691	241.095	228.315	247.343	246.128	237.006	240.23	232.895	229.504	220.952	225.07	222.021	4951	5220	5176	5264	5901	5379	4898	5432	4574	4546	5464	4634	Spermatid
Crls1	Crls1	51.1538	58.0413	49.589	55.3331	56.8152	57.9366	55.4387	56.8171	55.0467	55.1406	55.3414	58.3177	2214	2464	2207	2294	2668	2549	2196	2550	2129	2173	2620	2349	Spermatid
Csnk1g2	Csnk1g2	207.985	224.658	231.743	200.995	208.295	206.998	224.995	218.916	241.532	224.829	253.003	234.32	9813	10329	11100	9085	10578	9891	9636	10617	10078	9559	12847	10153	Spermatid
Csnka2ip	Csnka2ip	160.899	180.661	167.225	138.031	171.317	161.608	181.59	193.413	174.227	192.854	198.432	187.517	2379	2620	2522	1960	2742	2414	2477	2972	2307	2589	3170	2569	Spermatid
Cst13	Cst13	176.718	241.152	221.034	193.207	203.847	203.708	256.957	222.125	243.38	222.606	248.986	253.071	1851	2458	2376	1957	2289	2158	2506	2446	2339	2127	2880	2485	Spermatid
Cst8	Cst8	199.288	233.724	228.731	216.732	196.308	190.631	236.682	186.065	251.526	209.696	216.885	211.6	2834	3240	3314	2944	3022	2735	3103	2738	3200	2715	3362	2781	Spermatid
Cstl1	Cstl1	72.1228	89.2726	88.7094	82.9883	83.8035	77.5707	96.5023	86.7981	110.83	84.9223	99.7416	95.9243	683	830	859	763	852	745	890	868	994	741	1049	855	Spermatid
Ctag2	Ctag2	29.0418	33.5599	32.3873	34.5469	35.2974	29.6347	39.4158	36.13	45.1413	35.5128	36.9129	40.6857	359	406	411	415	473	372	456	471	512	405	504	470	Spermatid
Cxxc5	Cxxc5	58.1896	60.897	60.7992	56.1562	62.3773	60.0821	61.0729	60.2189	58.8763	59.6014	54.7261	65.6085	2707	2766	2877	2493	3135	2824	2594	2888	2434	2502	2757	2806	Spermatid
Cylc1	Cylc1	51.4456	66.4968	60.3557	54.9055	61.0168	54.7993	61.0276	61.9944	59.9931	60.6973	59.1911	63.1671	2021	2547	2414	2056	2575	2178	2200	2537	2092	2169	2516	2292	Spermatid
Cyp51	Cyp51	92.8802	108.139	102.359	89.2013	99.4387	94.5991	110.366	99.4493	106.296	103.187	105.262	112.608	7389	8394	8311	6784	8564	7628	7997	8193	7468	7439	9067	8291	Spermatid
Dcun1d4	Dcun1d4	163.904	178.534	163.384	161.582	185.883	168.492	185.799	182.416	186.131	178.918	191.037	196.658	3976	4267	4030	3693	4937	4191	4163	4477	3992	3914	4836	4343	Spermatid
Dda1	Dda1	88.8835	108.32	93.4765	94.0053	89.148	99.6535	104.409	96.1875	103.187	100.642	108.662	107.671	3515	4202	3793	3560	3840	4002	3769	3927	3647	3601	4678	3946	Spermatid
Ddi1	Ddi1	72.0334	76.1909	67.4154	72.0231	73.7636	68.6123	72.3471	79.1379	76.2967	77.0514	78.5938	73.2568	2860	2966	2735	2746	3172	2767	2631	3247	2708	2768	3408	2695	Spermatid
Ddt	Ddt	153.403	179.441	179.366	195.015	176.729	172.811	168.044	186.886	170.032	135.883	140.669	166.152	1210	1395	1451	1459	1507	1400	1222	1514	1213	957	1186	1203	Spermatocyte
Ddx20	Ddx20	178.757	199.425	174.431	193.814	192.518	195.219	211.363	200.881	214.231	199.859	185.857	195.822	11601	12653	11546	11977	13558	12855	12495	13392	12294	11667	13056	11711	Spermatid
Ddx25	Ddx25	417.284	422.212	422.893	448.58	430.105	444.198	415.54	407	393.821	377.906	405.226	382.608	13390	13268	13768	13769	14928	14392	12177	13418	11198	10919	14062	11307	Spermatocyte
Ddx4	Ddx4	246.138	250.848	243.237	250.266	258.487	252.152	247.951	247.927	230.35	227.372	229.166	229.092	18224	18278	18434	17702	20717	18977	16733	19030	15147	15282	18466	15735	Spermatocyte
Dgat2	Dgat2	99.5432	108.69	105.88	101.682	109.825	111.954	122.74	110.439	126.108	121.775	117.548	116.478	5216	5594	5663	5090	6263	5965	5859	5971	5861	5774	6669	5646	Spermatid
Dis3l	Dis3l	76.9564	87.0578	86.5266	78.8306	84.2843	84.5224	86.0124	83.8865	79.5232	77.5515	79.1428	77.2665	5534	6112	6327	5403	6547	6161	5638	6216	5061	5023	6150	5105	Spermatocyte
Dkkl1	Dkkl1	829.05	846.721	853.197	924.538	904.64	898.202	824.329	841.688	844.831	788.811	839.226	808.335	16151	16201	16971	17413	19104	17855	14819	17091	14822	14026	17859	14646	Spermatocyte
Dlgap4	Dlgap4	23.1041	23.7856	20.6053	26.4048	22.1049	24.482	25.2438	24.8632	28.3144	24.7731	27.2352	28.2564	1615	1617	1464	1759	1677	1731	1593	1781	1743	1551	2041	1805	Spermatid
Dmrtb1	Dmrtb1	134.597	152.734	157.679	134.604	147.419	153.08	130.917	157.701	134.619	136.816	137.819	124.034	2328	2565	2767	2231	2759	2677	2077	2818	2091	2126	2570	1971	Spermatocyte
Dnaaf1	Dnaaf1	848.731	938.712	948.51	899.481	920.413	956.76	894.274	934.845	879.802	858.461	855.644	874.11	35570	38451	40490	35954	41819	40602	34072	40157	32648	32430	38782	33655	Spermatocyte
Dnah8	Dnah8	90.1072	110.571	99.7976	88.4601	101.521	103.001	105.366	108.676	92.2331	101.151	89.9038	97.7948	23560	28028	26165	22187	28007	26425	24458	28407	21114	23417	24839	23444	Spermatocyte
Dnaja4	Dnaja4	256.476	305.204	291.377	263.095	300.867	275.287	323.812	317.276	337.035	312.752	343.112	331.84	9004	10443	10382	8786	11379	9812	10311	11449	10494	9905	12993	10762	Spermatid
Dnajb13	Dnajb13	66.9878	70.4182	72.0208	71.1818	78.4477	74.6977	73.6395	74.998	70.8277	69.2986	73.4513	72.8446	3433	3529	3756	3494	4356	3889	3436	3970	3225	3220	4076	3460	Spermatid
Dnajb7	Dnajb7	231.747	281.98	285.718	250.301	264.224	263.678	300.564	264.478	299.546	276.14	281.027	314.039	6308	7546	7973	6519	7825	7284	7560	7498	7335	6853	8405	7978	Spermatid
Dnajb8	Dnajb8	402.137	486.608	444.65	404.842	447.537	428.278	482.73	452.737	473.578	489.479	520.453	488.29	8398	9941	9536	8121	10142	9110	9294	9907	8965	9384	12010	9591	Spermatid
Dnajc5b	Dnajc5b	361.183	416.548	387.704	378.39	402.44	383.472	448.912	415.781	433.323	433.874	468.587	456.134	6374	7232	7077	6446	7762	6930	7319	7685	6926	7047	9139	7542	Spermatid
Dpy30	Dpy30	249.726	277.177	258.769	272.593	289.446	283.154	290.987	277.447	281.212	289.112	286.305	266.862	2928	3200	3125	3081	3713	3401	3176	3421	3004	3118	3708	2943	Spermatid
Dpysl3	Dpysl3	67.1826	79.008	64.7333	70.5388	72.6163	73.1388	83.6323	72.3764	80.9446	77.1301	78.4644	85.3914	3140	3710	3188	3164	3824	3539	3660	3574	3458	3412	4023	3749	Spermatid
Dscc1	Dscc1	1.44204	1.05451	1.14989	1.60596	0.956019	1.21098	1.1039	1.4404	1.38968	1.17421	1.26706	1.54565	50	36	41	53	36	43	35	52	43	37	48	50	Spermatid
Dydc2	Dydc2	80.6467	101.462	85.4202	97.2051	93.2455	110.982	123.576	92.896	117.776	78.8094	127.668	138.796	984	1213	1056	1130	1224	1371	1380	1175	1299	864	1706	1564	Spermatid
Dynll2	Dynll2	90.2029	93.3499	95.0498	95.7653	94.1331	92.0904	110.944	98.1144	118.627	101.451	117.348	104.148	5458	5543	5895	5533	6189	5680	6122	6151	6395	5576	7728	5868	Spermatid
Dzip1	Dzip1	273.793	318.237	311.784	292.796	295.89	316.605	334.789	322.327	311.928	306.75	312.116	320.278	15496	17681	18143	15964	18164	18411	17360	18873	15794	15611	19286	16786	Spermatid
Eef1d	Eef1d	299.26	351.351	330.146	290.206	313.101	301.344	337.226	326.109	330.41	338.995	341.094	333.723	11668	13373	13134	10790	13142	11917	11948	13066	11475	11915	14427	11986	Spermatid
Efcab3	Efcab3	164.104	175.876	166.209	165.538	186.284	176.851	196.034	184.004	174.079	173.087	172.783	191.269	4003	4238	4186	3894	4919	4423	4421	4696	3845	3881	4620	4369	Spermatid
Efcab5	Efcab5	58.223	64.8206	69.1595	53.1089	69.5707	55.3457	52.8907	74.2005	51.8287	55.572	50.4156	61.7106	5435	5922	6582	4724	7041	5262	4493	7128	4272	4692	5101	5300	Spermatocyte
Efcab9	Efcab9	214.631	204.503	190.48	199.669	205.987	204.928	191.095	191.443	208.502	214.542	179.988	187.89	1876	1753	1701	1680	1950	1817	1589	1790	1687	1754	1761	1555	Spermatid
Efhb	Efhb	26.4705	24.5429	26.6627	26.5828	30.4753	29.1575	28.774	32.6359	25.441	29.9705	27.8327	30.8384	1693	1555	1767	1645	2117	1928	1689	2184	1456	1755	1954	1852	Spermatid
Efhd1	Efhd1	149.562	173.469	161.769	160.764	171.882	168.242	169.756	167.729	170.918	155.716	161.775	174.928	6393	7322	7075	6585	8015	7349	6704	7494	6553	6090	7588	6993	Spermatocyte
Eif1b	Eif1b	129.266	136.996	140.475	134.433	127.129	141.158	137.778	137.109	133.168	120.683	124.833	139.815	2227	2330	2493	2232	2393	2491	2199	2469	2084	1903	2387	2270	Spermatocyte
Eif4e	Eif4e	301.199	366.087	346.083	302.61	331.801	329.833	344.52	334.039	335.146	351.535	341.022	381.067	6456	7072	7188	5935	7231	6904	6531	6936	6172	6295	7490	6896	Spermatid
Eif4h	Eif4h	145.601	177.679	163.613	150.966	150.732	153.483	176.555	166.235	174.231	176.266	172.402	184.116	5719	6373	6480	5454	6238	6053	5822	6250	5809	5702	6989	6020	Spermatid
Elavl2	Elavl2	2.36072	2.40399	2.00802	2.71997	1.93687	2.39051	1.87828	1.83565	1.96674	1.63195	2.12021	2.1865	222	238	207	232	212	233	173	179	178	149	198	175	Spermatogonia
Elp5	Elp5	28.527	25.8388	30.0898	28.3187	28.6195	31.3679	29.962	29.2004	29.6454	26.3754	26.7	29.6791	924	819	993	878	1001	1034	888	978	850	773	939	887	Spermatocyte
Enkur	Enkur	129.125	151.91	138.542	154.621	164.461	150.468	151.074	159.315	139.07	159.251	148.09	141.55	3798	4359	4160	4346	5237	4486	4043	4846	3624	4244	4714	3837	Spermatid
Eqtn	Eqtn	110.605	121.598	104.953	118.693	117.276	114.354	136.229	127.311	129.711	120.864	116.512	123.764	2071	2211	1989	2116	2371	2158	2319	2459	2157	2038	2360	2133	Spermatid
Exosc3	Exosc3	15.852	15.5373	17.785	18.3062	17.8869	17.1284	18.0291	20.0064	14.3195	17.59	17.5276	18.1726	248	238	287	276	304	274	262	328	203	252	303	266	Spermatocyte
Fabp12	Fabp12	380.857	328.544	418.094	521.513	522.572	391.973	449.473	386.085	434.533	328.23	465.149	434.01	3696	3112	4137	4908	5481	3847	4145	3947	3926	2952	5024	3962	Spermatid
Fam161a	Fam161a	193.427	221.945	232.721	185.829	205.16	194.03	237.866	233.283	235.173	234.446	259.742	261.994	7458	8347	9143	6817	8527	7598	8328	9233	8048	8138	10787	9284	Spermatid
Fam166a	Fam166a	165.149	216.967	164.175	170.641	188.167	169.956	202.795	190.317	213.204	204.023	188.541	211.949	3472	4490	3550	3464	4314	3651	3919	4146	4041	3886	4333	4135	Spermatid
Fam170b	Fam170b	78.7733	82.2858	86.3305	80.2991	85.5332	85.3334	93.0514	94.8718	97.4171	84.5616	89.1419	91.2239	2502	2554	2807	2441	2945	2758	2711	3126	2760	2438	3087	2692	Spermatid
Fam216a	Fam216a	201.476	218.316	197.867	228.432	201.001	226.653	187.11	183.443	198.084	165.024	182.017	170.062	4759	5053	4768	5158	5134	5422	4045	4489	4163	3525	4660	3717	Spermatocyte
Fam217a	Fam217a	46.1745	51.8219	46.715	46.6838	54.1036	52.103	51.8777	62.8251	53.1071	57.9903	50.9316	48.9429	1398	1529	1435	1343	1762	1592	1421	1944	1415	1564	1650	1354	Spermatid
Fam221b	Fam221b	236.108	284.892	272.08	241.024	258.433	250.228	290.751	270.487	284.544	283.873	312.633	298.398	8940	10565	10502	8690	10589	9569	10039	10581	9560	9710	12771	10411	Spermatid
Fam229a	Fam229a	198.439	205.294	229.701	208.851	211.031	214.433	202.425	193.155	255.364	189.39	223.6	192.308	2576	2635	3090	2656	3013	2853	2456	2663	3056	2282	3244	2367	Spermatid
Fam24a	Fam24a	265.242	278.651	257.548	286.926	308.845	284.019	274.833	274.053	243.782	268.89	250.216	249.702	2224	2320	2262	2367	2819	2444	2212	2468	1905	2112	2402	2017	Spermatid
Fam53c	Fam53c	18.6074	16.6194	16.7089	18.2183	20.2829	21.2078	22.6684	24.0996	20.2095	22.9752	24.3481	24.7859	846	738	772	791	1001	983	937	1132	812	943	1195	1037	Spermatid
Fam71d	Fam71d	249.316	326.201	286.537	265.878	280.528	273.653	345.241	292.81	335.322	329.681	350.399	355.386	7511	9557	8832	7649	9160	8348	9482	9107	8971	9015	11458	9850	Spermatid
Fam71e1	Fam71e1	754.478	835.619	884.166	768.279	850.627	824.676	833.751	826.301	925.505	824.034	966.824	883.317	5835	6322	7010	5790	7106	6482	6176	6676	6685	5889	8330	6357	Spermatid
Fam71f1	Fam71f1	175.435	206.56	195.239	184.806	197.869	197.129	219.367	207.964	222.442	206.557	216.788	225.232	6965	7978	7891	7007	8494	7923	7899	8490	7816	7363	9298	8217	Spermatid
Fam71f2	Fam71f2	171.304	224.044	225.614	177.461	200.09	196.381	231.754	211.743	235.415	236.303	261.886	256.739	4143	5291	5559	4073	5234	4824	5086	5271	5030	5134	6786	5657	Spermatid
Fancd2os	Fancd2os	131.942	155.552	150.24	137.981	151.83	156.256	159.285	150.456	155.918	153.398	148.464	158.495	3186	3682	3713	3205	3974	3836	3531	3770	3389	3375	3923	3550	Spermatid
Fbp1	Fbp1	171.829	191.929	120.761	192.521	187.486	194.646	185.135	204.89	185.126	187.615	178.052	180.54	4847	5268	3460	5163	5702	5570	4755	5946	4640	4769	5424	4694	Spermatocyte
Fbxl13	Fbxl13	75.7683	83.6467	81.6776	78.1511	89.9633	85.5255	89.3369	93.2277	84.4495	86.1949	83.3731	87.3913	3211	3491	3557	3181	4144	3701	3460	4096	3178	3324	3864	3442	Spermatid
Fhl5	Fhl5	286.728	338.492	310.949	293.025	294.033	293.527	347.74	287.14	345.195	311.895	342.459	333.082	6041	7003	6676	5894	6685	6263	6798	6297	6552	5968	7918	6540	Spermatid
Flywch1	Flywch1	46.971	49.8808	53.292	51.4399	51.5272	51.0756	47.1228	47.8231	48.6527	46.5406	42.9921	45.6538	3368	3487	3903	3521	3991	3715	3061	3523	3084	2999	3330	3008	Spermatocyte
Fscb	Fscb	106.766	133.754	113.918	115.734	120.182	109.104	133.89	120.993	124.971	129.811	136.783	131.295	6564	8077	7136	6771	7972	6798	7481	7694	6779	7229	9105	7457	Spermatid
Fscn3	Fscn3	103.165	122.583	122.999	109.489	108.4	108.679	134.236	115.153	143.113	124.202	143.06	137.126	3886	4543	4728	3930	4408	4172	4596	4495	4784	4234	5849	4775	Spermatid
Fsip1	Fsip1	106.4	108.281	103.047	105.075	110.467	109.309	102.201	111.06	93.9427	103.994	102.72	98.2335	3443	3417	3416	3249	3866	3594	3027	3710	2702	3045	3619	2946	Spermatid
Ftmt	Ftmt	50.6585	53.9029	61.8889	44.3968	53.4121	52.5481	64.0085	60.2461	58.073	56.9438	55.9072	56.4211	1207	1255	1505	1008	1376	1269	1390	1481	1230	1224	1442	1238	Spermatid
Gabarapl1	Gabarapl1	57.0982	55.495	57.2868	52.2707	56.2563	55.5447	62.4568	52.2439	61.7577	61.0111	70.1361	63.4819	2168	2068	2224	1906	2315	2142	2173	2058	2101	2111	2914	2239	Spermatid
Galnt3	Galnt3	80.3678	76.4831	77.8694	74.6138	84.4828	77.5582	75.5226	83.9689	69.1039	74.4493	68.4871	67.929	5750	5369	5684	5073	6541	5635	4904	6188	4365	4809	5297	4482	Spermatocyte
Galntl5	Galntl5	447.053	535.4	510.659	453.528	516.006	504.592	574.584	509.932	544.598	572.294	579.89	564.373	14276	16797	16613	13828	17809	16467	16834	16981	15503	16678	20223	16747	Spermatid
Gapdhs	Gapdhs	1100.36	1280.61	1269.38	1066.72	1141.27	1171.65	1294.58	1281.2	1308.2	1286.33	1449.94	1357.1	30317	34135	35342	28017	33894	32749	32312	36269	31893	31838	42880	34385	Spermatid
Ggnbp1	Ggnbp1	464.026	521.694	501.804	503.644	495.804	510.149	470.407	516.125	489.207	469.002	456.763	475.237	11785	12909	12985	12227	13667	13131	10914	13532	11058	10735	12603	11137	Spermatocyte
Gk2	Gk2	440.61	479.23	377.543	458.381	461.164	461.487	446.051	454.913	424.252	432.261	430.732	419.237	18683	19927	16323	18606	21200	19960	17281	20005	16023	16594	19900	16491	Spermatocyte
Gkap1	Gkap1	683.244	754.18	737.2	723.808	723.928	735.004	735.143	740.087	680.112	699.756	679.24	680.007	20806	22333	22784	20951	23718	22693	20392	23210	18400	19237	22295	19064	Spermatocyte
Glipr1l1	Glipr1l1	140.942	135.451	133.789	147.468	159.219	136.058	125.476	138.496	114.034	132.187	133.145	123.369	2196	2082	2155	2233	2702	2177	1827	2272	1622	1911	2307	1809	Spermatid
Glipr1l2	Glipr1l2	19.9087	15.8133	17.2151	18.8464	14.7432	21.6063	14.7164	16.1355	15.6459	16.1193	14.1599	15.682	846	657	749	766	679	930	570	710	589	620	656	617	Spermatocyte
Glrx2	Glrx2	1190.18	1412.68	1243.79	1168.1	1270.21	1207.23	1291.99	1189.05	1163.51	1278.21	1358.9	1264.53	4976	5795	5370	4826	5725	5136	5283	5373	4681	5069	6482	5094	Spermatid
Glul	Glul	695.715	542.09	546.629	495.241	490.806	478.178	516.999	491.475	505.324	509.002	513.416	538.858	41891	32037	33804	28616	32150	29356	28403	30739	27132	27975	33761	30083	Spermatid
Gmps	Gmps	445.634	502.651	470.283	435.628	487.654	481.193	456.641	447.69	424.701	438.431	418.226	455.414	9730	10604	10714	9234	11452	11133	9634	10810	8516	8901	10051	9486	Spermatocyte
Gnpda2	Gnpda2	5.55606	5.6215	5.96434	6.17028	5.94993	6.20235	5.1901	4.90862	5.98133	5.73806	5.55959	5.14701	231	230	255	247	269	261	198	213	223	218	254	200	Spermatid
Got1l1	Got1l1	21.4112	22.7222	22.5936	23.2889	23.4697	22.8094	28.2716	28.6754	28.0255	31.607	27.7411	31.752	604	626	655	627	721	652	738	845	708	827	862	837	Spermatid
Gpd2	Gpd2	176.442	216.792	211.719	182.462	208.21	196.561	240.86	206.415	235.659	218.698	244.024	238.256	7727	9293	9491	7667	9870	8735	9588	9322	9248	8686	11604	9648	Spermatid
Gpr160	Gpr160	60.6831	66.0857	64.8056	72.3243	70.8896	70.6402	70.7063	68.1165	62.0696	64.1424	61.4925	55.4569	2354	2524	2580	2681	3000	2783	2520	2747	2157	2268	2613	2003	Spermatocyte
Gprc5b	Gprc5b	15.8928	13.1147	17.7862	14.2606	14.098	15.6514	14.1204	16.3465	17.2076	16.1773	18.3076	14.9863	629	521	715	544	606	639	514	659	615	581	757	561	Spermatid
Gsg1	Gsg1	1692.93	2001.99	2065.84	1803.68	1836.54	1770.17	2036.05	1904.82	2150.73	2030.17	2396.62	2159.12	45319	52313	56157	45879	53067	48003	49481	52402	50941	48953	68913	52998	Spermatid
Gstt4	Gstt4	379.187	454.278	477.706	391.468	428.952	450.989	453.525	462.789	463.261	481.378	510.067	505.831	6081	7119	7853	6043	7463	7341	6736	7674	6700	7003	8909	7548	Spermatid
Gtf2b	Gtf2b	66.8725	63.7087	62.0965	76.4167	64.4306	67.3004	62.301	63.7392	61.2854	58.5536	55.5842	62.956	1197	1122	1139	1316	1241	1214	1034	1170	990	938	1104	1045	Spermatocyte
Habp4	Habp4	197.161	236.734	216.851	185.529	207.435	186.562	224.952	222.235	229.758	241.637	251.556	236.326	5185	6078	5804	4669	5890	4975	5421	6045	5416	5752	7197	5753	Spermatid
Hagh	Hagh	224.208	227.639	225.607	243.541	246.985	242.032	232.622	234.67	211.46	211.763	211.518	208.678	4839	4833	4995	5052	5800	5332	4609	5262	4080	4153	4996	4173	Spermatocyte
Hdgf	Hdgf	311.906	329.908	316.486	309.456	317.443	332.693	296.43	325.68	285.171	291.714	281.815	297.953	11366	11788	11817	10790	12550	12354	9883	12296	9271	9645	11193	10046	Spermatocyte
Hdgfl1	Hdgfl1	174.68	178.185	174.315	184.237	183.794	187.087	145.588	188.388	157.412	154.714	158.363	145.845	4961	4963	5058	4999	5628	5419	3758	5538	3978	3992	4877	3816	Spermatocyte
Hemgn	Hemgn	268.864	334.781	307.708	290.149	324.625	316.04	379.659	340.369	386.938	338.354	350.963	389.732	10265	12465	11931	10536	13340	12207	13182	13392	13070	11637	14378	13635	Spermatid
Herpud1	Herpud1	99.7975	112.105	110.276	89.5587	94.961	93.9279	109.254	104.483	107.77	109.623	110.081	115.168	3949	4352	4452	3387	4064	3774	3951	4287	3801	3939	4731	4209	Spermatid
Herpud2	Herpud2	45.2839	50.5562	50.1899	45.6207	46.9089	46.7825	54.9287	50.2377	51.4585	50.5387	56.2683	58.3534	2129	2334	2420	2046	2394	2239	2352	2434	2150	2147	2870	2538	Spermatid
Hils1	Hils1	838.745	900.618	962.405	892.387	941.013	917.226	933.822	901.323	1026.64	820.971	919.959	933.808	10033	10534	11785	10335	12255	11217	10316	11314	11116	9043	12071	10445	Spermatid
Hk1	Hk1	842.995	983.425	954.921	831.868	883.445	894.974	967.247	953.099	933.347	947.806	978.103	968.009	48325	55002	55710	45402	54746	52018	50435	56113	47306	48959	60515	51129	Spermatid
Hmgb4	Hmgb4	1370.31	1642.77	1451.18	1657.55	1493.72	1505.34	1779.23	1808.09	1810.75	1957.17	2033.44	1926.23	12733	14934	13813	12754	15002	14223	13343	15154	13299	14346	17793	14388	Spermatid
Hook1	Hook1	90.2328	98.5097	96.6731	95.3001	90.8694	98.3892	102.481	97.1	97.1104	93.7025	95.4836	95.3361	12718	13630	13954	12816	13882	14101	13145	14117	12098	11956	14629	12447	Spermatid
Hsbp1	Hsbp1	232.303	213.577	217.7	245.768	227.604	232.32	215.908	223.756	217.517	200.261	214.101	199.548	5847	5271	5598	5921	6236	5926	4962	5835	4872	4595	5850	4651	Spermatocyte
Hsfy2	Hsfy2	81.1524	91.2239	79.2253	84.2462	98.0127	90.4568	99.6727	85.5827	87.8244	86.3454	86.2813	90.1906	2338	2582	2326	2329	3055	2658	2653	2575	2277	2282	2719	2432	Spermatid
Hspa1l	Hspa1l	335.855	424.568	395.858	340.657	357.705	354.932	429.326	382.507	440.191	403.24	453.043	428.097	16771	20642	20070	16218	19343	17996	19362	19655	19457	18125	24490	19702	Spermatid
Hspa2	Hspa2	895.835	957.823	940.222	940.818	961.549	1007.5	923.883	950.775	924.959	835.877	848.931	858.93	47844	49931	51044	47847	55343	54572	44841	52376	43595	40334	49224	42530	Spermatocyte
Hspa5	Hspa5	356.765	284.389	288.745	291.269	292.873	290.019	270.804	288.561	246.077	267.115	243.223	251.724	20183	15755	16690	15735	17929	16679	13998	16905	12365	13714	14971	13188	Spermatogonia
Hyal5	Hyal5	52.7983	59.6456	54.0699	56.0161	60.3847	58.3902	63.4502	59.4592	57.5697	60.1756	59.3956	53.9256	2665	2957	2800	2700	3318	2993	2923	3124	2582	2763	3270	2525	Spermatid
Insl6	Insl6	272.838	272.616	271.267	277.881	287.807	275.741	259.503	268.175	264.751	244.966	270.113	257.596	2890	2812	2934	2839	3271	2963	2550	2988	2538	2374	3138	2551	Spermatocyte
Iqcf1	Iqcf1	173.986	202.48	199.482	189.191	198.397	192.375	217.926	180.604	230.632	186.931	219.874	233.383	1785	2038	2108	1880	2209	2013	2135	1955	2204	1784	2514	2281	Spermatid
Iqcf3	Iqcf3	1710.05	2121.72	2052.1	1829.88	1966.07	1826.96	2093.3	2015.12	1945.27	2249.36	2192.14	2171.36	28981	34597	35741	30000	35823	31629	32261	35041	29629	34228	40527	33748	Spermatid
Iqcf5	Iqcf5	478.65	567.5	536.858	510.896	502.71	478.638	532.919	476.664	560.152	530.922	586.829	542.91	3951	4643	4609	4159	4551	4046	4243	4209	4404	4114	5543	4279	Spermatid
Iqcg	Iqcg	95.4458	103.628	105.3	106.401	115.077	107.297	105.455	113.704	96.9427	105.117	103.789	98.6797	3064	3218	3422	3247	3939	3489	3089	3746	2739	3040	3611	2921	Spermatocyte
Iqub	Iqub	106.25	118.094	82.5873	86.6506	146.635	91.8743	86.7277	116.856	103.254	111.912	85.0302	101.923	7524	8191	6004	5850	11272	6612	5565	8549	6468	7165	6518	6659	Spermatid
Isg20l2	Isg20l2	98.5767	105.115	105.731	98.7435	105.848	100.983	117.305	117.512	107.957	117.012	117.591	125.649	3095	3225	3379	2947	3605	3219	3355	3803	3020	3321	3990	3634	Spermatid
Itgae	Itgae	11.2111	11.4093	10.031	10.1129	9.62837	9.76182	9.27962	9.7446	10.0445	9.86214	10.4629	10.5926	964	959	882	827	903	859	724	862	763	767	975	842	Spermatocyte
Itgb3bp	Itgb3bp	160.52	173.857	149.359	167.107	179.433	172.302	169.561	151.432	145.693	148.927	155.787	150.147	2725	2898	2590	2727	3296	2946	2671	2710	2236	2314	2896	2375	Spermatocyte
Izumo1	Izumo1	73.6304	80.386	75.8483	71.4913	80.8012	78.3424	83.9516	81.8277	76.9251	84.5014	75.7844	83.993	2148	2289	2262	2010	2539	2325	2251	2488	2019	2249	2421	2292	Spermatid
Izumo3	Izumo3	130.847	147.502	121.445	134.238	144.267	143.293	154.672	142.995	140.839	150.418	143.257	144.207	3065	3400	2905	3000	3664	3427	3327	3489	2940	3186	3640	3117	Spermatid
Jazf1	Jazf1	22.1012	27.8329	25.3742	25.3485	27.1944	31.5642	21.9719	27.478	26.483	24.9378	25.6071	23.8401	205	252	240	231	273	296	192	268	228	214	263	208	Spermatid
Kcnj9	Kcnj9	15.0371	15.3494	14.6885	15.8105	14.3915	16.433	14.9074	15.7501	16.361	14.6827	15.3599	12.7354	672	684	681	668	705	742	610	733	636	612	736	535	Spermatocyte
Kctd19	Kctd19	54.6439	54.6311	56.6427	60.3224	55.4488	56.5566	59.457	60.198	58.5584	49.8529	56.0619	60.495	4600	4505	4864	4846	5056	4835	4539	5220	4356	3780	5094	4671	Spermatocyte
Kif2a	Kif2a	87.912	95.7111	90.8456	89.3358	92.0558	99.2634	93.9529	95.5917	85.8306	85.8762	80.2657	90.1505	3936	4186	4144	3802	4446	4492	3811	4411	3402	3480	3888	3724	Spermatocyte
Kif2b	Kif2b	216.323	253.443	239.822	230.843	247.693	249.41	280.368	250.759	283.477	249.885	259.571	281.002	9674	11068	10932	9847	12008	11324	11394	11544	11209	10094	12532	11578	Spermatid
Kif2c	Kif2c	141.246	162.235	164.44	149.257	150.07	145.877	175.317	155.903	170.482	169.66	180.457	179.303	7116	8008	8404	7190	8163	7515	7933	8090	7552	7702	9776	8255	Spermatid
Kif3b	Kif3b	97.6151	110.829	104.034	107.543	108.448	108.003	96.6876	116.515	99.5402	108.454	100.251	97.3535	10401	11412	11229	10718	12310	11723	9151	12632	9241	10039	11093	9434	Spermatocyte
Kifap3	Kifap3	174.404	196.657	186.369	168.905	189.884	182.608	201.865	182.88	194.69	195.208	192.67	193.743	11752	12934	12816	10812	13812	12442	12262	12633	11541	11735	13951	11907	Spermatid
Klhl10	Klhl10	223.763	252.738	231.985	214.119	235.248	232.591	243.262	241.763	240.988	240.586	249.549	249.857	9351	10325	9951	8552	10648	9898	9294	10514	8993	9140	11347	9651	Spermatid
Knstrn	Knstrn	129.642	145.961	134.082	121.17	133.857	123.796	148.988	131.689	150.816	143.752	170.069	147.952	3773	4161	3994	3369	4192	3662	3982	3974	3935	3795	5406	3999	Spermatid
Larp1b	Larp1b	156.725	180.615	154.524	164.088	162.625	170.655	114.635	166.858	155.394	159.795	145.983	114.16	12740	14425	12844	12763	14307	14097	8481	14022	11214	11744	12891	8574	Spermatocyte
Lca5l	Lca5l	250.143	279.911	268.251	247.394	268.063	269.512	263.178	275.19	240.646	253.191	246.632	243.301	8270	8974	9002	7752	9464	8965	7882	9272	6996	7519	8733	7363	Spermatocyte
Ldhc	Ldhc	941.528	983.133	968.109	973.539	1033.38	958.339	969.848	928.133	988.965	869.363	965.009	947.769	18132	18429	19351	17900	21282	18911	16715	18345	16833	15442	20253	16994	Spermatocyte
Lef1	Lef1	20.5338	21.7827	21.6943	22.2387	21.1675	24.3907	22.8386	22.6637	21.2302	19.2583	19.2391	22.8277	1263	1314	1364	1300	1416	1528	1275	1436	1158	1070	1282	1292	Spermatocyte
Lgals8	Lgals8	124.189	122.796	126.744	127.838	139.949	120.994	133.143	122.797	125.384	119.297	127.413	130.315	7333	7114	7672	7212	8983	7289	7152	7475	6578	6373	8174	7091	Spermatid
Lipe	Lipe	81.2801	94.9361	88.1895	69.5193	77.085	79.1714	90.3997	84.3104	91.4962	101.791	101.047	99.1444	6717	7651	7408	5466	6903	6643	6754	7117	6654	7529	8966	7493	Spermatid
Lmnb2	Lmnb2	40.0943	40.3444	45.0255	39.7761	40.0134	43.5941	40.3634	45.3983	38.1233	43.0809	40.3269	40.7117	1604	1581	1842	1524	1738	1777	1481	1871	1362	1565	1759	1511	Spermatid
Lpcat2b	Lpcat2b	51.8435	60.9731	59.4599	57.3499	62.2803	63.5886	62.323	64.4363	59.0439	64.88	57.5677	64.2692	2450	2837	2878	2598	3207	3071	2693	3165	2485	2791	2956	2816	Spermatid
Lpin1	Lpin1	107.948	127.37	134.905	113.15	119.194	126.414	133.245	131.557	137.115	139.776	146.117	148.292	7242	8337	9215	7236	8651	8607	8119	9072	8145	8439	10524	9095	Spermatid
Lrif1	Lrif1	86.304	91.4873	54.6425	92.6679	98.8199	95.6428	85.4625	91.4968	82.9856	90.9381	86.7373	79.0502	5884	6271	3924	5991	7412	6653	5515	6648	5196	5814	6545	5180	Spermatid
Lrp2bp	Lrp2bp	74.7196	84.8917	78.732	87.0744	84.4193	85.4644	92.2203	104.504	77.6803	98.4003	79.7151	81.9493	2290	2554	2484	2564	2816	2665	2599	3339	2128	2746	2695	2350	Spermatid
Lrrc18	Lrrc18	262.135	335.949	272.324	274.244	316.649	293.237	314.992	295.766	299.343	302.319	311.241	298.496	7903	9883	8421	7871	10366	8943	8656	9199	7979	8219	10163	8289	Spermatid
Lrrc23	Lrrc23	67.5693	57.8817	65.3059	60.7905	59.546	72.8139	59.3452	69.0825	70.2135	52.2606	57.5941	62.0296	1972	1658	1943	1689	1894	2156	1584	2076	1818	1377	1817	1680	Spermatocyte
Lrrc34	Lrrc34	79.4169	83.7996	83.1105	86.2971	87.8366	80.3124	81.9481	88.6467	77.1183	78.9067	77.2218	79.7813	3338	3454	3560	3459	3987	3429	3172	3869	2903	3023	3541	3119	Spermatid
Lrrc51	Lrrc51	1025.96	1077.48	966.939	948.678	1031.91	947.003	1021.36	910.751	952.384	964.647	1083.91	975.129	9827	10090	9618	8911	10671	9278	9272	9334	8510	8614	11629	8843	Spermatid
Lrrc57	Lrrc57	79.2995	89.1168	76.3402	73.7897	82.2671	76.0956	96.8676	80.1209	99.1324	90.0273	107.069	95.8447	2113	2170	2221	1862	2453	1988	2288	2264	2409	2188	3082	2131	Spermatid
Lrrc72	Lrrc72	160.615	206.589	167.364	164.872	214.982	190.368	208.386	206.873	209.371	201.806	199.735	212.774	258	316	276	256	365	305	310	338	307	296	352	310	Spermatid
Lrrc8b	Lrrc8b	252.138	308.781	281.311	238.466	278.614	272.773	321.835	304.001	322.963	308.498	331.355	328.727	14859	17739	16867	13381	17728	16265	17226	18463	16807	16361	20987	17748	Spermatid
Lrrc9	Lrrc9	76.2161	83.3135	75.6404	79.1676	85.3911	86.0644	85.7103	83.7597	80.6092	85.0108	82.2367	83.5701	7781	8315	7854	7667	9435	8904	7928	8804	7221	7815	9034	7840	Spermatid
Luzp1	Luzp1	38.0835	43.0451	41.1631	38.3389	42.735	44.1728	47.874	47.1147	44.7916	46	42.6083	48.9178	7112	7892	7841	6817	8647	8391	8116	9066	7406	7800	8618	8463	Spermatid
Lyar	Lyar	611.033	685.877	664.239	706.997	700.578	710.251	678.674	756.969	657.437	663.597	663.818	656.336	16358	17943	18068	17982	20212	19234	16529	20787	15569	15917	19139	16098	Spermatocyte
Lypla1	Lypla1	59.5387	63.463	64.4395	57.3214	65.8162	59.1575	65.4363	62.8954	64.3625	61.5003	67.1612	64.1898	3649	3843	4070	3364	4393	3699	3672	4004	3523	3431	4513	3657	Spermatid
Lyzl1	Lyzl1	150.389	177.025	153.671	165.709	177.795	177.68	174.599	157.72	161.863	181.555	155.485	150.531	2168	2514	2273	2284	2786	2607	2329	2382	2092	2396	2477	2038	Spermatid
Lyzl4	Lyzl4	152.466	154.694	131.566	155.2	161.55	154.812	141.584	156.241	133.112	145.891	144.031	143.582	1023	1016	906	1018	1170	1056	980	1115	895	914	1085	915	Spermatid
Lyzl6	Lyzl6	51.9448	59.1384	49.0133	59.6674	59.6722	60.6468	58.0979	62.639	60.9629	57.3275	56.4477	56.2431	708	796	690	785	889	840	745	894	762	719	855	718	Spermatid
Lztfl1	Lztfl1	224.474	244.619	214.765	242.512	237.831	244.224	212.36	227.581	193.685	203.598	217.079	199.705	5864	6290	5776	6064	6662	6437	5078	6155	4517	4830	6174	4837	Spermatocyte
Mbd3l1	Mbd3l1	81.2557	93.6843	69.2803	79.7327	93.2923	99.6425	86.7426	95.0736	87.509	96.0148	98.5437	96.7862	1081	1227	954	1029	1357	1356	1070	1316	1054	1169	1446	1201	Spermatid
Mdh1b	Mdh1b	62.2533	82.5516	76.8405	54.1429	61.0245	74.6435	71.6701	70.9699	53.6688	74.7478	75.9775	79.4205	2853	3713	3592	2377	3030	3453	3012	3370	2202	3085	3803	3400	Spermatocyte
Mex3d	Mex3d	180.848	219.445	213.569	174.776	188.023	188.616	215.33	205.954	232.336	207.533	230.531	233.643	9051	10692	10880	8346	10209	9586	9759	10606	10321	9366	12482	10746	Spermatid
Mfap3l	Mfap3l	269.657	297.752	237.036	248.979	295.409	255.089	316.218	284.499	288.817	304.806	308.873	308.914	10639	11549	9590	9444	12669	10291	11425	11599	10187	10959	13278	11294	Spermatid
Mgat4c	Mgat4c	9.95207	10.6671	10.4037	10.4348	9.23779	10.8911	8.8295	10.5953	9.58152	12.0265	9.45025	10.7522	631	664	676	630	635	701	509	695	538	691	653	632	Spermatid
Mgll	Mgll	391.555	483.458	445.417	396.371	406.062	423.441	412.285	437.381	433.287	409.705	413.532	422.688	8840	10681	10263	8545	9945	9676	8537	10215	8755	8368	10172	8845	Spermatocyte
Mical3	Mical3	19.1045	18.4863	18.5288	17.6399	19.2731	20.1638	21.0221	22.7083	21.7367	22.8441	22.0495	25.1914	2499	2356	2461	2193	2724	2683	2483	3038	2501	2682	3099	3013	Spermatid
Micalcl	Micalcl	114.16	133.32	119.583	120.568	123.854	133.762	140.734	130.919	134.712	129.231	123.613	140.915	5443	6228	5819	5468	6376	6481	6117	6431	5686	5576	6373	6174	Spermatid
Mif4gd	Mif4gd	69.8536	69.6944	69.588	78.2564	70.2346	78.6445	66.9673	68.2342	72.5994	61.2024	63.311	67.308	1859	1823	1898	1991	2026	2139	1637	1883	1724	1476	1833	1667	Spermatocyte
Mlf1	Mlf1	440.142	503.032	473.196	477.953	512.533	473.485	522.101	496.022	485.236	502.6	518.145	490.386	9422	10492	10326	9766	11847	10260	10282	10985	9306	9720	12051	9686	Spermatid
Mllt10	Mllt10	188.887	209.49	201.042	189.332	182.036	213.617	200.591	209.459	195.144	174.231	177.13	196.967	12701	13768	13770	12115	13268	14582	12205	14459	11613	10524	12818	12090	Spermatocyte
Mllt11	Mllt11	35.6137	37.9549	35.5182	33.5593	38.5184	36.5721	39.6501	44.3014	39.9105	43.3979	43.6528	43.5769	1135	1194	1173	1030	1348	1196	1170	1478	1152	1267	1549	1298	Spermatid
Mns1	Mns1	210.397	214.74	204.913	209.069	230.814	214.401	211.851	255.666	198.762	231.799	203.638	211.123	6636	6582	6623	6300	7848	6863	6112	8301	5591	6623	6963	6163	Spermatocyte
Morc2b	Morc2b	60.8218	59.5118	18.5933	56.0319	65.3803	56.4097	55.3197	80.8831	55.5926	57.0838	59.4152	60.2183	5024	4802	1568	4413	5848	4719	4149	6869	4053	4256	5296	4563	Spermatocyte
Morf4l1	Morf4l1	1084.71	1180.72	1209.91	1140.47	1267.74	1130.35	1104.46	1138.98	1140.87	1013.01	1092.17	1025.35	16886	18002	19234	17030	21341	17942	15945	18334	16122	14236	18521	14741	Spermatocyte
Morn3	Morn3	266.649	286.644	263.509	266.32	251.201	265.401	278.095	293.65	307.959	271.127	335.69	271.253	3700	3876	3739	3553	3753	3731	3563	4214	3846	3438	5136	3513	Spermatid
Morn5	Morn5	127.819	130.108	123.552	137.661	135.996	132.363	123.686	129.866	130.658	123.889	125.149	124.616	2471	2467	2442	2569	2842	2625	2218	2618	2279	2184	2647	2258	Spermatocyte
Mphosph8	Mphosph8	75.5835	80.0614	76.1956	77.1859	78.9784	84.358	78.7284	85.4237	78.4265	72.5887	72.1812	81.1711	4576	4680	4644	4384	5068	5050	4240	5082	4103	3890	4584	4314	Spermatocyte
Mpi	Mpi	96.9601	98.7574	104.638	106.039	99.3847	106.344	99.5494	103.823	103.816	90.6464	94.2743	96.9835	2798	2788	3091	2922	3115	3117	2641	3112	2675	2380	2960	2596	Spermatocyte
Ms4a5	Ms4a5	513.639	604.574	518.457	530.658	558.675	521.621	562.948	519.077	502.406	563.484	572.781	528.573	4214	4876	4334	4225	4958	4348	4463	4578	3913	4353	5325	4173	Spermatid
Mtfr1	Mtfr1	328.595	387.597	387.689	351.659	387.682	362.956	405.698	372.902	408.451	387.388	420.367	401.851	5757	6644	6935	5957	7321	6468	6538	6825	6424	6176	8033	6555	Spermatid
Mycbpap	Mycbpap	50.9046	56.2909	55.712	52.4908	57.5648	60.5128	56.8453	58.8948	54.9401	51.2779	52.414	55.5006	3242	3511	3616	3215	3968	3931	3281	3883	3098	2942	3644	3262	Spermatid
Nabp1	Nabp1	39.301	43.0292	41.5152	43.468	45.388	45.0708	48.9313	49.2623	45.1746	48.9042	43.0598	49.2896	2224	2401	2418	2362	2804	2590	2528	2892	2284	2514	2678	2601	Spermatid
Nbr1	Nbr1	130.015	142.616	144.677	119.216	130.172	129.508	143.465	141.929	150.178	149.192	149.676	149.719	12935	13879	14698	11302	14043	13115	12979	14568	13203	13408	16109	13762	Spermatid
Ndufaf3	Ndufaf3	220.779	233.585	261.636	276.398	258.341	267.349	234.546	250.61	262.303	211.912	242.169	237.694	7614	7905	9207	9078	9622	9404	7422	8966	8053	6608	9109	7613	Spermatocyte
Nfatc2ip	Nfatc2ip	39.4651	39.5825	37.564	39.9485	37.9864	38.7991	39.0144	38.8328	41.4383	37.3582	35.3957	37.4416	1840	1810	1788	1788	1927	1850	1665	1881	1730	1578	1801	1622	Spermatid
Nipbl	Nipbl	110.528	118.306	102.462	109.463	119.648	116.509	111.551	120.486	102.44	112.804	101.062	110.739	22239	23229	21012	20921	25990	23734	20255	24912	18079	20406	21847	20445	Spermatocyte
Nipsnap3a	Nipsnap3a	51.5063	53.8849	52.4565	53.9278	61.8171	56.4355	54.4902	64.9475	55.1253	58.2117	58.2523	52.4581	1154	1191	1207	1158	1506	1284	1128	1511	1108	1193	1434	1099	Spermatid
Nkapl	Nkapl	39.5711	42.7652	32.012	45.8165	41.1965	43.3918	37.5492	41.1231	36.6168	36.6317	39.1197	34.3097	1139	1196	938	1257	1277	1266	982	1214	933	952	1217	908	Spermatocyte
Nkx2-6	Nkx2-6	4.49939	3.74267	5.70812	5.14918	5.94174	5.3431	5.22208	6.48531	6.5819	5.05993	5.7183	6.21844	126	103	164	139	181	152	134	189	165	129	175	161	Spermatid
Nlrp14	Nlrp14	48.2199	54.0861	46.5033	47.9256	48.2544	48.1452	45.8504	42.6119	45.5611	41.0582	46.2598	39.8012	3634	3998	3585	3445	3947	3695	3151	3320	3047	2804	3799	2769	Spermatocyte
Nme5	Nme5	203.299	215.892	213.655	204.758	222.947	216.274	205.953	199.214	199.559	189.565	217.741	198.099	6451	6705	6912	6202	7669	6951	6025	6552	5633	5441	7511	5827	Spermatid
Nol8	Nol8	105.631	123.149	107.119	124.325	114.317	120.1	110.101	120.935	96.2832	106.42	96.6516	103.472	9305	10838	9767	10451	10966	10562	8209	10524	7135	8275	9143	7526	Spermatocyte
Noxred1	Noxred1	209.909	244.251	265.599	250.033	238.791	247.845	255.271	240.465	269.358	239.187	280.193	263.728	5402	6169	6976	6151	6671	6506	5977	6433	6189	5591	7855	6307	Spermatid
Nqo2	Nqo2	2.73029	3.97672	1.52788	1.88743	3.0216	1.88928	1.39729	0.95706	3.73777	2.24314	3.0601	1.52679	77	110	44	51	92	54	36	28	94	57	94	40	Spermatid
Nrm	Nrm	22.9882	23.5826	27.6342	24.1583	24.6816	22.8109	25.9437	27.1597	27.1739	27.5925	27.9647	27.9605	774	780	957	778	902	784	802	955	816	835	1033	879	Spermatid
Nt5c1b	Nt5c1b	586.471	709.402	658.363	608.223	651.726	626.975	725.311	678.002	699.432	746.25	751.889	733.02	21866	25998	25142	21562	26308	23908	24619	26176	23090	25141	30496	25157	Spermatid
Ntpcr	Ntpcr	136.892	143.986	142.155	147.311	154.755	148.234	141.422	136.833	141.342	130.19	144.088	139.123	2682	2753	2847	2762	3292	2950	2556	2786	2497	2334	3094	2534	Spermatocyte
Nubp2	Nubp2	13.451	10.1859	12.2489	11.0452	9.88184	11.0589	10.6755	10.1961	10.5617	8.77968	9.76658	9.67031	384	285	357	303	306	320	281	302	271	228	304	256	Spermatocyte
Nucks1	Nucks1	30.9274	20.2163	22.798	22.509	22.5469	23.7839	20.7728	19.4608	20.0731	22.0557	14.3123	19.3337	909	548	658	650	687	636	511	573	492	528	443	523	Spermatogonia
Nupl2	Nupl2	10.6707	10.8746	10.871	12.4651	12.3656	12.6927	13.1239	11.9696	12.4444	11.2396	12.7201	15.0789	588	588	611	655	738	709	660	683	610	562	760	769	Spermatid
Nxt1	Nxt1	134.351	135.237	142.512	157.858	142.331	141.164	125.175	136.937	146.696	105.12	127.575	114.13	1981	1951	2137	2228	2263	2098	1693	2088	1937	1405	2036	1555	Spermatocyte
Oaz3	Oaz3	7846.23	9583.62	9089.86	7442.63	8177.74	8069.52	9953.56	9388.7	9563.11	10054.5	11002.1	10301.1	78843	93406	92479	71571	88775	81908	91631	97580	85283	91384	118916	94949	Spermatid
Odf1	Odf1	3851.21	4637.9	4380.59	3809.05	4091.57	3990.55	4667.37	4325.18	4842.31	4722.47	5461.16	4975.22	58634	68256	67505	55278	66984	61727	64979	67989	65896	65005	89923	69862	Spermatid
Odf3	Odf3	129.35	141.248	131.932	130.224	145.442	150.08	158.173	151.284	158.568	146.513	147.194	162.301	2635	2829	2767	2553	3215	3117	2971	3209	2918	2727	3289	3067	Spermatid
Odf3b	Odf3b	38.4977	43.1492	37.7733	45.2901	36.9358	39.0988	48.0171	40.8877	49.0646	43.614	46.0848	48.0493	628	685	630	711	653	649	723	687	729	645	827	726	Spermatid
Odf3l1	Odf3l1	120.906	126.947	116.734	116.364	132.994	136.654	139.221	141.892	137.55	127.564	128.615	139.953	2269	2328	2240	2101	2702	2609	2424	2782	2319	2196	2646	2449	Spermatid
Osbp2	Osbp2	102.015	119.073	114.716	100.672	112.969	115.606	119.361	120.279	119.553	120.579	125.566	116.059	8943	10185	10237	8416	10744	10295	9485	10815	9265	9496	11849	9328	Spermatid
Osgin1	Osgin1	58.2378	67.8625	62.1956	63.6209	68.2081	66.9245	76.7677	66.5932	75.8571	73.3701	74.1038	79.1193	2328	2652	2550	2437	2960	2720	2810	2760	2706	2661	3207	2921	Spermatid
Otub2	Otub2	50.8701	61.1779	60.4436	55.2458	56.5302	55.8196	67.754	60.8556	74.6192	59.943	68.2453	67.0675	3337	3926	4057	3465	4033	3721	4043	4124	4332	3570	4869	4072	Spermatid
Ovol2	Ovol2	3.92357	5.87825	5.78151	4.55465	4.28797	4.9775	5.61533	5.33409	5.9985	4.18674	4.43761	5.1887	93	137	140	104	110	120	122	131	127	90	116	114	Spermatocyte
Pabpc2	Pabpc2	190.22	223.163	133.21	206.026	214.91	214.297	218.242	196.081	203.801	240.663	220.737	202.821	9542	10977	6836	9853	11710	10893	9961	10130	9066	10922	12017	9402	Spermatocyte
Pabpc6	Pabpc6	245.199	292.3	261.219	271.216	268.215	287.649	264.387	272.413	247.988	246.952	242.985	244.898	17434	20433	18995	18383	20684	20840	17166	19985	15639	15877	18799	16080	Spermatocyte
Paip2	Paip2	221.191	257.433	253.683	248.024	254.049	237.613	258.045	242.182	271.411	269.477	287.814	269.678	6635	7651	7857	7133	8280	7262	7205	7641	7343	7452	9530	7618	Spermatid
Paqr5	Paqr5	48.5655	54.6163	56.6431	51.4539	51.4146	47.6829	61.5114	55.8097	63.959	57.9656	69.914	67.1205	4662	5174	5566	4704	5378	4669	5384	5558	5436	5059	7300	5953	Spermatid
Pbk	Pbk	58.4986	64.6114	60.098	71.5314	56.1528	65.6205	58.2831	57.4929	55.1233	48.3586	52.7531	50.4744	2474	2698	2624	2902	2590	2829	2258	2541	2098	1874	2451	1997	Spermatocyte
Pbx4	Pbx4	28.0066	52.7306	56.3831	55.9247	54.5866	63.6152	47.8653	48.722	51.0915	48.7134	48.198	49.1621	711	1298	1455	1351	1492	1630	1111	1275	1157	1116	1324	1153	Spermatocyte
Pcbp3	Pcbp3	159.677	169.28	176.479	180.559	186.837	199.938	150.244	175.717	182.029	154.798	163.156	178.742	6972	7235	7839	7520	8848	8868	5978	7896	7051	6083	7693	7171	Spermatocyte
Pcgf6	Pcgf6	56.3378	54.8402	54.4582	54.7278	53.5305	57.8555	58.2286	58.0233	56.0379	49.8037	52.1096	59.0212	2837	2710	2805	2628	2926	2965	2673	3025	2495	2267	2850	2748	Spermatocyte
Pde1a	Pde1a	167.338	215.679	184.476	152.972	178.651	160.431	207.516	182.405	203.971	200.707	235.463	202.282	5449	6800	6062	4701	6277	5273	6128	6118	5851	5882	8221	6049	Spermatid
Pde8a	Pde8a	41.9291	43.1509	41.5548	39.8058	41.5021	47.7272	41.4184	43.5942	41.762	40.32	36.886	41.5397	2358	2362	2374	2127	2519	2721	2108	2516	2068	2036	2226	2137	Spermatocyte
Pdilt	Pdilt	197.904	215.018	200.662	192.629	219.052	209.82	230.992	220.844	210.99	217.776	196.988	211.881	8928	9482	9242	8275	10677	9606	9474	10310	8431	8895	9660	8815	Spermatid
Pdpk1	Pdpk1	87.9258	102.713	95.1548	90.519	95.5451	94.9133	109.418	95.3809	110.043	98.1897	105.437	114.462	3578	4088	3942	3514	4202	3920	4051	4002	3960	3613	4669	4292	Spermatid
Pdzd8	Pdzd8	30.0329	32.2163	29.4441	24.2368	27.1983	26.0101	31.0586	28.072	31.4138	32.0244	33.7556	31.4634	5574	5879	5598	4293	5493	4916	5236	5382	5159	5384	6805	5397	Spermatid
Pdzd9	Pdzd9	71.187	83.7166	73.3922	76.1552	84.0701	85.081	79.4169	80.7652	65.5997	71.1352	70.2231	74.6314	3567	4108	3772	3649	4587	4302	3593	4134	2910	3235	3790	3432	Spermatocyte
Pdzk1ip1	Pdzk1ip1	128.486	128.769	130.716	141.745	147.02	137.759	136.503	136.629	139.051	131.823	136.485	128.932	1538	1514	1607	1644	1904	1683	1521	1713	1524	1449	1789	1446	Spermatid
Pex13	Pex13	41.18	40.6052	41.6098	46.9315	44.7909	43.8019	43.2821	45.3747	40.8412	42.5627	40.2875	41.0172	2469	2380	2546	2692	2909	2665	2363	2812	2171	2316	2622	2274	Spermatocyte
Pex5l	Pex5l	44.9736	48.0468	50.6135	46.4351	46.6636	48.1403	51.9691	48.7105	50.667	48.2764	45.6062	53.4813	2020	2096	2309	1988	2267	2189	2108	2242	2004	1947	2196	2202	Spermatid
Pfn3	Pfn3	175.792	175.657	211.859	161.596	208.758	202.563	172.601	170.209	190.106	184.028	171.974	177.319	955	935	1184	863	1225	1120	907	991	982	941	1058	922	Spermatid
Phf2	Phf2	23.7071	27.6982	26.2186	23.9647	23.6805	30.0061	25.4235	28.4241	28.7424	22.2542	20.9047	26.0447	2769	3161	3131	2659	2997	3550	2687	3406	2955	2338	2626	2792	Spermatocyte
Phospho2	Phospho2	364.073	405.185	374.459	373.62	395.974	384.549	353.979	366.196	320.241	346.757	332.983	336.205	17776	19441	18759	17434	20930	19128	15822	18532	13932	15357	17657	15215	Spermatocyte
Phyhipl	Phyhipl	242.674	283.002	287.354	264.493	270.543	265.634	289.284	280.823	290.95	282.758	290.921	297.496	7326	8420	8837	7639	8966	8182	8025	8799	7854	7782	9560	8320	Spermatid
Pigf	Pigf	72.0609	73.3881	68.0803	69.5967	69.6464	78.5888	68.4027	64.334	66.1551	65.6765	67.0951	65.3683	663	666	653	637	698	739	618	640	593	573	711	584	Spermatid
Pik3ip1	Pik3ip1	18.3793	20.9177	19.4124	19.9274	17.5004	21.3625	17.549	17.9151	17.8469	18.4185	19.1925	18.6003	545	577	540	571	519	559	463	539	467	470	602	483	Spermatocyte
Piwil1	Piwil1	114.869	126.947	121.457	121.027	116.805	136.443	114.743	116.533	123.232	95.6106	98.0373	111.7	10790	11679	11637	10841	11885	13062	9776	9802	10041	8098	9931	9656	Spermatocyte
Pkib	Pkib	266.599	295.721	283.356	281.271	291.078	286.934	308.533	283.767	298.884	279.471	320.113	303.548	8277	9026	9056	8321	9782	8999	8820	9127	8299	7890	10882	8835	Spermatid
Pla2g10	Pla2g10	47.4937	49.8439	49.4974	48.2846	58.0279	57.1282	56.0932	56.6572	60.5235	58.7468	54.7797	57.3719	693	714	737	679	920	846	759	863	797	781	877	779	Spermatid
Plac8l1	Plac8l1	41.8473	51.679	36.8278	30.5508	44.0844	33.623	37.4248	46.0368	45.1665	47.2439	52.3433	45.5014	604	734	543	423	692	494	499	695	590	625	832	613	Spermatid
Plcz1	Plcz1	172.076	205.735	191.418	188.636	206.811	197.532	207.614	197.707	193.18	203.733	211.873	204.461	7244	8493	8252	7576	9451	8470	7973	8624	7257	7758	9703	7957	Spermatid
Plekhh2	Plekhh2	74.6555	93.5275	95.4577	76.6791	84.0479	77.69	97.775	86.9467	101.929	95.0848	107.057	98.599	8307	10178	10838	8123	10111	8767	9825	9942	9987	9524	12817	10079	Spermatid
Pmfbp1	Pmfbp1	249.38	291.608	268.905	249.819	277.992	268.071	313.087	301.116	296.58	307.63	307.046	304.459	16353	18617	17879	15482	19646	17809	18510	20144	17030	18028	21524	18217	Spermatid
Pphln1	Pphln1	26.7291	28.3195	24.1876	26.0662	29.0204	27.1899	28.7013	27.6318	26.4548	27.438	26.2031	27.6833	2774	2877	2555	2567	3258	2858	2692	2946	2411	2550	2935	2619	Spermatid
Ppm1a	Ppm1a	118.619	132.607	128.131	130.893	122.762	121.248	125.871	131.038	131.271	138.234	139.079	121.797	4422	4823	4859	4632	4966	4585	4245	5003	4329	4642	5581	4161	Spermatid
Ppm1d	Ppm1d	107.678	110.88	108.07	115.315	106.874	106.871	111.264	111.341	106.347	105.324	105.552	110.248	7441	7534	7641	7632	8019	7527	7005	7948	6511	6581	7927	7056	Spermatid
Ppp1r32	Ppp1r32	174.378	184.505	184.725	200.506	195.973	214.671	209.059	216.953	190.844	195.988	183.077	194.83	4643	4776	4991	5058	5652	5772	5072	5928	4515	4685	5253	4753	Spermatid
Ppp2r2b	Ppp2r2b	96.0876	121.957	122.501	94.4403	105.151	101.26	111.995	111.066	117.643	118.199	128.219	125.316	2511	3132	3303	2351	2992	2723	2686	3009	2755	2823	3668	3036	Spermatid
Ppp3ca	Ppp3ca	10.8444	9.10363	8.75982	9.35542	8.86155	9.50709	8.15689	8.43182	8.31856	10.1406	7.52004	8.38269	573	471	473	472	508	512	393	463	390	485	433	411	Spermatocyte
Ppp3r2	Ppp3r2	477.987	507.818	517.761	531.798	524.447	519.322	486.711	489.442	453.022	462.663	474.81	440.392	5455	5699	6021	5828	6467	6062	5199	5910	4749	4888	6000	4735	Spermatocyte
Prc1	Prc1	97.8754	107.834	112.247	108.964	102.695	108.394	98.8553	107.342	97.5875	89.7487	92.7869	94.075	6475	6998	7583	6882	7383	7292	5966	7317	5721	5378	6660	5763	Spermatocyte
Prdx4	Prdx4	147.658	166.737	171.231	170.078	170.235	154.004	162.259	156.447	149.78	156.263	161.335	154.677	2247	2487	2690	2494	2823	2396	2289	2495	2057	2180	2710	2208	Spermatid
Prkar2a	Prkar2a	90.8732	115.622	96.7066	93.7405	96.3658	93.8938	114.837	102.36	113.084	107.677	118.585	115.714	3084	3770	3395	3015	3527	3231	3516	3561	3415	3301	4320	3621	Spermatid
Prkcd	Prkcd	56.8319	61.7769	61.2856	56.256	57.1709	53.1082	69.1389	61.7202	63.3588	64.8841	67.3303	69.2062	3297	3502	3623	3120	3589	3135	3635	3682	3238	3401	4206	3690	Spermatid
Prkcq	Prkcq	57.0966	69.7283	65.3715	58.7105	65.8144	60.1893	67.3375	64.4335	68.5691	66.5049	69.1032	69.157	4442	5314	5187	4344	5552	4760	4753	5166	4711	4667	5808	4954	Spermatid
Prm3	Prm3	1004.03	1163.07	1110.18	868.168	1008.45	1083.31	1141.7	1133	1091.49	1243.18	1245.85	1157.71	5142	5833	5852	4380	5580	5647	5672	6233	5331	6003	7246	5684	Spermatid
Proca1	Proca1	263.07	326.157	296.336	268.945	298.849	286.545	339.053	318.68	331.865	324.591	344.341	335.049	6728	8133	7713	6544	8268	7431	7924	8393	7542	7526	9533	7886	Spermatid
Prok2	Prok2	278.934	298.664	262.484	276.762	313.735	349.47	291.832	304.395	292.317	215.699	248.484	302.049	559	596	542	559	663	719	567	650	560	413	543	575	Spermatocyte
Prr22	Prr22	96.6392	100.907	102.692	96.7671	105.674	104.376	107.139	102.337	109.506	99.5436	104.193	102.491	4809	4904	5210	4603	5719	5289	4846	5243	4830	4462	5614	4695	Spermatid
Prss37	Prss37	177.715	214.689	209.332	182.615	193.797	188.275	236.604	205.008	250.232	195.993	234.263	251.669	3221	3805	3881	3177	3793	3465	3966	3879	4092	3229	4644	4210	Spermatid
Prss46	Prss46	237.12	259.803	268.717	260.626	256.329	256.695	270.556	259.719	263.806	254.746	272.327	258.118	5845	6301	6796	6159	6881	6435	6127	6671	5844	5705	7325	5878	Spermatid
Prss55	Prss55	96.2323	97.5097	88.3169	141.393	98.2762	100.031	100.246	107.273	106.435	99.8196	94.2046	109.472	1834	1824	1735	2611	2038	1951	1764	2129	1830	1730	1961	1944	Spermatid
Prss58	Prss58	82.2156	103.063	112.798	107.83	84.4663	87.7282	107.472	90.6217	109.816	96.8745	93.5439	104.945	1176	1443	1644	1491	1316	1271	1443	1368	1444	1273	1474	1409	Spermatid
Psd3	Psd3	62.1946	73.245	64.5044	67.0905	74.6457	73.0727	79.6132	75.9997	76.4341	75.3434	73.7662	83.678	2218	2546	2347	2251	2840	2626	2590	2805	2401	2465	2817	2765	Spermatid
Psma6	Psma6	912.991	1033.38	997.108	965.884	991.287	899.13	1032.14	954.055	1027.66	971.81	1080.31	997.731	13360	14838	15023	13607	15729	13437	14115	14687	13639	13089	17404	13740	Spermatid
Psma8	Psma8	63.3958	63.3434	61.7048	63.6351	60.7755	65.9189	57.784	57.2856	56.9449	47.2665	50.7643	51.2074	3085	3027	3059	2944	3191	3270	2563	2887	2450	2085	2672	2306	Spermatocyte
Psmf1	Psmf1	270.892	315.699	305.566	291.097	298.236	306.363	333.607	308.911	322.314	322.945	323.031	338.155	7114	8146	8234	7381	8545	8209	8035	8404	7557	7687	9227	8253	Spermatid
Pttg1	Pttg1	94.3723	98.7096	101.964	95.024	105.752	103.178	96.8862	101.247	93.3037	92.0068	97.007	92.0949	1757	1805	1947	1691	2120	1944	1671	1965	1571	1554	1975	1597	Spermatocyte
Pwwp2b	Pwwp2b	115.664	132.859	140.577	129.157	137.918	134.153	150.122	135.303	172.812	141.599	170.723	155.789	5567	6243	6885	5927	7176	6557	6543	6704	7350	6136	8862	6891	Spermatid
Rac1	Rac1	24.6711	15.7256	19.1672	21.6281	18.8634	19.1566	17.6874	16.8726	18.3319	21.8357	15.7608	18.3674	1039	665	846	846	813	769	658	691	675	802	642	654	Spermatogonia
Rangap1	Rangap1	289.791	382.28	324.769	290.85	317.09	329.22	363.571	362.611	343.647	342.029	397.041	401.827	14278	18215	16225	13645	16956	16463	16211	18309	14857	15112	20895	18092	Spermatid
Rasa3	Rasa3	2.37041	1.14121	1.97575	1.66967	1.96898	1.68409	1.12069	1.73487	1.1496	2.20787	1.05138	1.8527	204	111	158	158	163	147	101	140	101	180	113	133	Spermatid
Rasl2-9	Rasl2-9	24.1729	25.8696	25.2451	24.4377	27.0311	29.9833	26.4193	25.1667	24.6146	23.7555	23.0803	23.613	552	582	590	538	667	701	560	601	508	499	583	508	Spermatocyte
Rbm28	Rbm28	36.7935	42.8049	40.1756	39.583	39.214	40.4373	42.4705	41.3889	42.6202	40.9019	41.7631	45.2233	2595	2950	2886	2657	2990	2898	2725	3005	2663	2603	3185	2938	Spermatid
Rbm4b	Rbm4b	133.209	142.162	148.966	135.054	140.692	140.25	147.568	141.372	152.675	145.425	162.625	158.474	5429	5701	6219	5271	6223	5840	5509	5993	5560	5386	7228	6006	Spermatid
Rbms1	Rbms1	70.4588	71.1425	68.1779	67.4073	75.0754	71.6832	80.1393	78.8946	75.6863	82.986	73.5137	76.7816	2618	2602	2585	2393	3022	2695	2692	3014	2489	2765	2953	2608	Spermatid
Rcc1	Rcc1	79.2545	83.1936	79.177	78.036	80.775	80.2829	87.3099	87.9997	92.1433	81.9374	102.022	88.3675	2903	2954	2951	2794	3241	3027	2935	3402	3003	2697	3966	3018	Spermatid
Rdh11	Rdh11	140.173	137.426	145.037	149.756	144.647	134.677	127.558	133.948	116.718	124.953	134.611	126.105	4700	4546	4971	4800	5251	4590	3923	4657	3494	3801	4895	3924	Spermatocyte
Reep6	Reep6	561.113	628.105	598.571	533.07	565.981	563.48	654.282	632.215	668.414	663.172	739.21	736.874	23726	25904	25894	21494	25851	24133	25138	27549	25051	25182	33630	28499	Spermatid
Rexo2	Rexo2	57.1514	56.6213	56.5366	62.6496	53.8375	55.8883	56.0551	56.8417	53.9482	50.8163	55.4974	55.8889	986	950	996	1047	1027	972	881	1001	842	812	1039	885	Spermatocyte
Rfx8	Rfx8	113.36	111.969	107.527	112.607	113.87	111.239	111.237	114.38	96.7445	108.758	106.912	105.492	4219	4083	4095	3998	4589	4212	3772	4412	3202	3682	4313	3625	Spermatocyte
Ribc1	Ribc1	47.846	51.5383	54.7471	55.3198	56.4393	56.5777	53.3598	59.1631	57.8003	56.5738	53.5998	59.9951	1266	1329	1489	1395	1618	1516	1290	1602	1362	1351	1537	1460	Spermatid
Rnf151	Rnf151	186.048	197.002	224.24	214.172	212.718	210.995	223.77	200.621	256.108	197.388	219.796	221.168	4196	4362	5150	4585	5197	4837	4641	4676	5146	4035	5363	4624	Spermatid
Rnf166	Rnf166	37.0637	38.5971	43.0815	40.2838	37.6209	41.5379	36.0611	38.0487	38.9097	32.9618	32.9711	38.276	1397	1428	1652	1450	1538	1592	1239	1480	1303	1124	1348	1335	Spermatocyte
Rnf38	Rnf38	148.389	185.305	173.714	158.678	164.169	168.867	182.022	174.67	193.225	183.214	191.204	194.189	5719	6911	6854	5841	6792	6608	6374	6930	6558	6265	7814	6802	Spermatid
Rnf4	Rnf4	362.251	379.943	369.775	348.114	385.752	355.684	396.311	358.16	400.593	382.022	402.468	394.55	3544	3615	3675	3336	4017	3599	3679	3721	3662	3444	4416	3641	Spermatid
Rnf7	Rnf7	112.965	116.341	111.321	120.807	126.256	115.866	112.062	115.666	112.057	111.759	119.341	111.444	2914	2932	2948	2994	3525	3037	2656	3111	2598	2624	3380	2691	Spermatocyte
Rnls	Rnls	7.77938	8.56603	8.68336	8.05946	8.35433	9.13393	8.65876	9.295	8.85774	7.66674	8.9031	8.51006	304	327	347	302	354	363	308	375	307	271	376	306	Spermatocyte
Ropn1	Ropn1	428.485	514.229	476.266	447.471	473.656	449.545	527.724	437.189	553.842	472.258	532.716	500.08	8397	9878	9567	8434	10051	8965	9506	8932	9761	8428	11397	9124	Spermatid
Rp9	Rp9	53.3496	45.4005	53.6281	50.1935	51.0368	56.0647	49.6931	57.5577	48.6785	50.6872	47.7386	46.7571	524	433	541	477	542	558	454	594	437	455	517	429	Spermatocyte
Rpl10l	Rpl10l	73.4903	73.1568	77.8288	83.2319	74.8496	83.9542	66.3466	74.524	61.8572	59.4124	65.8588	61.0354	607	591	659	669	668	705	519	651	421	455	606	476	Spermatocyte
Rsbn1	Rsbn1	28.9472	30.9656	28.5441	26.9696	30.229	30.5743	33.0745	33.5147	31.9795	32.7582	30.3046	34.1267	5349	5628	5408	4759	6062	5744	5555	6389	5224	5470	6089	5834	Spermatid
Rsph1	Rsph1	63.7424	69.2495	64.6821	70.899	63.1194	72.0165	63.3616	68.6815	61.2717	65.2592	59.1907	69.5664	1041	1103	1077	1108	1120	1201	965	1163	909	977	1057	1057	Spermatocyte
Scamp1	Scamp1	34.1645	32.6496	29.7633	30.5607	31.2932	33.2242	35.5207	32.9811	35.7157	33.5575	33.9163	36.4073	1567	1336	1379	1320	1411	1493	1257	1397	1242	1195	1455	1345	Spermatid
Scamp2	Scamp2	19.5892	15.8564	18.4322	16.0426	18.1044	16.5638	19.0439	18.7627	17.3363	18.5052	17.0372	18.5803	1139	905	1093	891	1144	983	1011	1133	893	976	1078	996	Spermatid
Sccpdh	Sccpdh	10.4398	18.1859	17.1708	29.4226	9.4118	5.10322	40.6796	24.1083	10.826	34.5969	13.3862	18.7597	448	767	758	1209	439	223	1600	1069	418	1350	633	747	Spermatocyte
Scp2d1	Scp2d1	188.359	205.386	199.735	213.59	215.056	224.173	235.227	212.113	232.137	208.398	235.989	253.336	2197	2349	2385	2382	2731	2661	2537	2600	2436	2229	2991	2762	Spermatid
Serf1	Serf1	1883.16	2056.77	1934.48	2131.65	2051.46	2123.54	1932.48	2010.2	1977.25	1928.82	2027.26	1944.12	7261	7765	7707	8134	8510	8325	7304	8382	7360	7062	8930	7233	Spermatocyte
Setx	Setx	114.625	116.281	111.084	119.757	117.952	122.846	117.342	109.437	102.369	98.9007	90.8464	107.775	26966	26766	26679	26787	30033	29322	25010	26507	21215	20985	23049	23344	Spermatocyte
Sgms1	Sgms1	231.037	254.211	244.257	232.655	242.362	239.314	251.005	248.988	242.152	249.535	260.962	255.61	11121	11947	11965	10718	12694	11793	11017	12384	10374	10816	13553	11327	Spermatid
Sgms2	Sgms2	56.2813	56.9777	45.6678	52.5413	58.7429	57.4066	60.5164	59.9369	57.5657	60.686	49.2301	63.5296	2441	2433	2034	2179	2779	2550	2416	2714	2227	2393	2327	2566	Spermatid
Sh3d21	Sh3d21	416.912	509.468	475.68	437.721	456.975	458.494	548.4	507.13	535.256	495.574	530.124	565.442	15005	17774	17329	14910	17693	16635	17773	18558	16949	15912	20335	18492	Spermatid
Sh3rf2	Sh3rf2	95.924	115.665	120.16	109.374	109.297	110.15	124.107	112.328	130.998	118.326	131.892	131.271	4999	5859	6382	5414	6161	5806	5868	6009	6044	5533	7413	6268	Spermatid
Shcbp1l	Shcbp1l	200.241	212.371	206.46	205.864	198.167	221.938	196.912	191.827	191.585	166.646	174.182	186.15	9147	9514	9610	8985	9804	10312	8209	9071	7799	6911	8642	7855	Spermatocyte
Siah2	Siah2	8.48822	9.49404	8.2511	7.94313	9.58369	8.99999	10.5977	9.81501	9.66175	9.29878	9.84087	8.17157	396	433	394	354	486	427	450	473	401	391	497	351	Spermatid
Slc16a7	Slc16a7	129.889	140.905	135.876	129.07	144.887	139.277	149.116	144.256	141.576	136.379	133.236	148.792	5981	6383	6383	5651	7204	6501	6279	6921	5808	5721	6683	6367	Spermatid
Slc25a31	Slc25a31	154.418	157.021	152.351	169.381	154.935	150.884	142.777	142.586	135.881	131.083	125.127	139.448	2103	2113	2053	2190	2343	2159	1817	2029	1668	1625	1878	1754	Spermatogonia
Slc25a37	Slc25a37	11.4049	13.3713	15.1159	12.0258	12.7311	11.6096	15.3444	16.6846	14.8943	13.9407	15.7651	16.0462	375	432	510	380	454	389	465	570	439	416	567	489	Spermatid
Slc35g3	Slc35g3	104.238	112.771	117.783	109.115	106.631	117.995	122.932	120.529	126.787	114.19	114.576	119.408	2668	2853	3107	2701	2982	3100	2930	3233	2931	2699	3236	2857	Spermatid
Slc9b1	Slc9b1	48.3312	53.8208	53.837	49.8158	52.9009	58.5238	53.5639	59.8992	52.9495	50.7577	51.055	48.4546	2713	2974	3089	2676	3219	3346	2767	3494	2648	2605	3129	2531	Spermatocyte
Slco6c1	Slco6c1	65.3958	65.9224	62.5126	73.0213	70.1456	66.9182	67.5551	71.9363	62.5015	70.2004	64.5744	67.1792	4041	4037	3980	4319	4741	4230	3822	4626	3445	3945	4390	3873	Spermatocyte
Slfnl1	Slfnl1	132.792	154.331	129.858	137.691	147.033	153.308	147.865	154.212	170.589	162.953	165.098	156.586	4445	5056	4455	4414	5352	5241	4525	5345	5099	4932	6016	4861	Spermatid
Smap1	Smap1	99.8613	115.159	106.167	108.018	111.671	118.257	111.374	114.5	106.932	109.278	113.929	110.254	4980	5612	5438	5137	6054	5964	5046	5896	4729	4930	6178	5076	Spermatid
Smc4	Smc4	162.654	177.573	169.481	192.238	176.958	180.287	160.724	167.185	153.027	156.898	148.225	147.787	15586	16647	16634	17562	18351	17517	13938	16505	12883	13570	15346	13038	Spermatocyte
Smpd5	Smpd5	100.541	98.9617	81.2029	112.533	107.472	110.846	105.479	110.36	102.924	95.7507	96.2638	101.389	4023	3886	3323	4323	4678	4526	3892	4579	3692	3487	4234	3786	Spermatocyte
Sox5	Sox5	246.261	301.772	290.514	256.318	281.681	284.265	314.454	304.236	331.374	315.214	339.274	341.435	7746	9212	9249	7684	9592	8957	9072	9671	9460	8929	11524	9790	Spermatid
Spaca1	Spaca1	208.414	232.895	224.021	231.862	250.423	236.954	248.649	238.456	230.721	234.99	235.543	230.196	4349	4747	4782	4651	5623	5009	4749	5146	4308	4460	5337	4443	Spermatid
Spaca3	Spaca3	177.585	183.244	202.266	185.322	216.605	199.674	195.864	185.33	193.608	192.726	196.793	190.954	1623	1631	1884	1642	2139	1842	1684	1775	1634	1620	1993	1642	Spermatid
Spaca4	Spaca4	206.542	226.761	231.562	221.792	237.927	250.675	232.888	242.455	242.678	233.783	231.611	232.177	1935	2092	2236	2019	2419	2389	2086	2399	2124	2032	2425	2048	Spermatid
Spaca7	Spaca7	649.972	708.077	632.177	675.594	792.77	718.014	730.936	705.053	694.409	732.985	676.032	733.509	3531	3769	3533	3608	4652	3970	3841	4105	3587	3748	4159	3814	Spermatid
Spag4	Spag4	156.875	168.346	170.562	166.706	170.26	172.363	190.716	180.794	201.379	171.232	195.996	189.558	4506	4745	4996	4568	5307	5029	5023	5394	5167	4457	6128	5045	Spermatid
Spag6	Spag6	28.5197	28.5659	30.2754	32.2127	34.0178	28.767	31.4957	35.926	29.3668	31.9265	33.6256	31.4323	1181	1166	1282	1274	1530	1214	1192	1543	1083	1202	1520	1207	Spermatocyte
Spam1	Spam1	164.027	177.022	144.364	164.321	174.037	161.517	155.33	159.727	143.201	165.67	146.18	146.161	8020	8496	7218	7661	9195	8048	6923	8092	6249	7369	7797	6641	Spermatid
Spata18	Spata18	623.482	664.66	638.306	529.118	594.858	579.199	761.083	706.634	728.606	747.265	850.518	835.139	28329	29660	29647	23034	29268	26832	31476	33097	29350	30695	41636	34892	Spermatid
Spata19	Spata19	2208.13	2500.44	2378	2151.83	2462.72	2346.98	2508.47	2212.61	2460.01	2323.76	2538.28	2372.02	8514	9440	9474	8211	10216	9201	9481	9226	9157	8508	11181	8825	Spermatid
Spata20	Spata20	728.287	847.262	826.362	741.219	777.06	765.582	855.047	806.983	873.36	834.546	890.23	883.704	40271	45853	46530	39068	46626	42976	42994	46049	42739	41566	53146	45112	Spermatid
Spata21	Spata21	224.229	261.74	265.757	236.278	255.667	255.89	271.872	257.517	294.345	262.405	272.238	285.614	11588	13179	13981	11600	14327	13396	12732	13672	13445	12224	15194	13547	Spermatid
Spata25	Spata25	30.3097	33.47	38.4022	34.8425	37.9869	34.9304	36.4372	35.4982	39.5313	32.52	36.6322	36.9399	984	1066	1276	1081	1335	1154	1083	1194	1137	954	1292	1107	Spermatid
Spata3	Spata3	200.46	241.662	247.699	223.358	223.402	214.892	263.439	245.442	277.283	271.214	311.723	279.33	5174	6137	6539	5526	6266	5643	6216	6581	6403	6377	8723	6683	Spermatid
Spata32	Spata32	174.06	211.342	195.356	170.529	189.762	181.869	219.518	205.807	215.712	221.776	254.505	238.242	3311	3918	3792	3092	3903	3511	3801	4040	3642	3802	5183	4162	Spermatid
Spata4	Spata4	565.392	651.473	618.941	609.543	611.763	620.642	636.242	611.975	612.645	624.562	633.378	657.965	11430	12844	12777	11830	13391	12691	11789	12823	11062	11468	13896	12257	Spermatocyte
Spata6	Spata6	962.926	1140.18	1088.66	1042.32	1061.74	1004.14	1190.3	1069.17	1140.73	1130.32	1195.27	1156.49	52756	61398	61135	54413	63082	56032	59889	60886	55453	56283	71172	58798	Spermatid
Spata7	Spata7	467.997	586.681	545.156	466.445	520.698	529.24	611.845	541.335	599.083	575.832	601.087	603.7	20303	25048	24217	19374	24570	23320	24218	24310	23222	22619	28347	24285	Spermatid
Spata9	Spata9	116.732	154.15	123.396	125.901	130.338	135.614	145.018	122.277	129.507	125.376	128.363	142.328	2207	2873	2395	2268	2669	2601	2521	2403	2188	2160	2650	2499	Spermatid
Spatc1	Spatc1	75.6147	86.3362	81.4806	71.4283	77.4809	80.3338	89.5574	87.0198	89.5173	93.3638	104.147	97.0359	2366	2647	2612	2135	2645	2567	2558	2813	2489	2636	3524	2798	Spermatid
Spatc1l	Spatc1l	86.2662	88.3236	75.938	71.0965	88.1166	77.2599	77.6158	87.617	88.761	83.6904	81.8824	84.1673	2080	2082	1863	1638	2291	1890	1711	2176	1911	1814	2139	1865	Spermatid
Spdya	Spdya	79.2658	84.7169	80.8568	77.7353	78.4484	83.3616	78.61	80.1506	75.2513	68.2885	67.7755	71.051	3546	3715	3690	3308	3823	3776	3237	3743	3059	2810	3341	2945	Spermatocyte
Spem1	Spem1	433.874	501.702	485.358	417.345	482.085	457.107	524.469	477.03	519.971	562.715	606.423	543.315	7657	8692	8843	7142	9264	8220	8637	8778	8366	9085	11746	8970	Spermatid
Spesp1	Spesp1	625.536	655.893	624.633	669.804	667.609	671.193	631.043	653.445	587.769	612.375	616.882	588.134	19340	19733	19782	19773	22349	20988	17780	20804	16199	17090	20568	16798	Spermatocyte
Spink2	Spink2	1840.52	1949.27	1847.68	2037.42	1946.5	2017.14	1827.15	1899.39	1791.09	1757.18	1857.9	1721.92	16311	16972	16732	17416	18700	18117	15305	17776	14682	14409	18268	14345	Spermatocyte
Sppl2c	Sppl2c	67.5174	80.7918	77.8693	66.1244	73.0602	73.8167	84.0807	76.7916	100.732	84.1842	95.1077	92.8419	3815	4480	4481	3563	4480	4255	4321	4487	5056	4301	5818	4827	Spermatid
Spz1	Spz1	357.268	446.897	414.588	372.398	390.623	387.761	473.694	418.732	458.556	489.148	468.127	486.021	12316	15078	14686	12301	14521	13637	14849	14983	14117	15362	17637	15544	Spermatid
Srpk2	Srpk2	147.881	170.494	158.103	145.369	164.167	170.649	171.239	168.056	168.582	166.274	167.975	171.98	9091	10091	9951	8501	10736	10632	9458	10473	9262	9058	10940	9556	Spermatid
Ssmem1	Ssmem1	268.702	301.261	322.528	324.757	333.499	326.967	341.125	330.032	314.067	278.513	323.998	268.734	7462	8161	9231	8759	10146	9304	8693	9617	7836	7046	9882	6961	Spermatid
St6galnac2	St6galnac2	497.288	597.943	550.297	496.346	527.84	542.223	622.762	608.994	625.347	642.313	639.665	660.047	20653	24304	23299	19728	23807	22910	23615	26121	23130	24129	28776	25360	Spermatid
Stard10	Stard10	191.022	216.582	218.596	201.312	212.195	203.793	209.394	202.818	221.636	192.773	220.246	207.986	4206	4590	4872	4289	5007	4509	4250	4636	4396	3846	5315	4281	Spermatid
Stk33	Stk33	256.5	299.119	287.392	271.511	277.689	291.506	289.043	287.047	268.662	269.72	266.87	269.42	12345	14054	14098	12440	14407	14209	12643	14241	11442	11718	13870	11945	Spermatocyte
Stk35	Stk35	21.6921	21.1733	19.5996	21.7473	20.8679	20.6323	20.9216	21.2097	19.9031	20.0796	20.607	20.2885	1735	1653	1601	1662	1810	1678	1525	1744	1413	1452	1792	1499	Spermatid
Stra8	Stra8	13.1739	13.1147	12.948	17.0732	14.2527	14.3907	9.8061	10.6101	9.7308	8.64695	7.6515	8.8579	243	238	246	301	286	271	183	198	181	147	149	151	Spermatogonia
Sun5	Sun5	86.04	80.4459	70.0453	77.5339	83.8952	83.8193	100.494	98.3986	84.6012	88.0713	73.4936	86.6953	2019	1853	1670	1743	2132	1996	2169	2392	1782	1878	1880	1890	Spermatid
Syce1	Syce1	93.9612	102.46	119.841	101.957	100.966	114.936	99.0256	106.707	94.2208	106.999	96.3929	103.911	2656	2842	3447	2747	3079	3300	2555	3124	2356	2741	2960	2724	Spermatocyte
Syce2	Syce2	30.3609	28.6384	25.8414	37.0906	32.0037	27.3315	22.8208	22.944	24.5579	23.0575	21.7616	28.0184	315	289	274	374	357	287	222	248	233	219	248	272	Spermatid
Sycp2	Sycp2	116.998	132.817	121.677	125.995	125.15	134.184	123.879	121.506	116.347	116.826	108.023	116.571	12882	14280	13669	13178	14871	14941	12322	13723	11287	11567	12763	11795	Spermatocyte
Sycp3	Sycp3	302.683	306.004	318.925	349.634	305.574	327.829	276.722	278.126	273.196	253.818	260.889	258.192	9909	9807	10691	10924	10759	10885	8310	9431	7980	7538	9276	7860	Spermatocyte
Tbata	Tbata	145.306	141.049	148.935	135.632	156.152	161.3	157.5	162.979	159.428	155.907	158.676	168.402	2535	2429	2673	2281	2957	2885	2562	2976	2524	2492	3049	2750	Spermatid
Tbc1d20	Tbc1d20	117.144	123.74	122.415	113.103	108.244	111.564	140.576	108.89	131.617	127.321	141.81	134.508	3339	3479	3587	3112	3364	3259	3691	3243	3370	3314	4441	3566	Spermatid
Tbc1d23	Tbc1d23	17.6253	16.9036	17.2936	16.4048	19.3833	18.2011	19.9092	17.7833	19.4695	19.569	17.1781	18.8367	1749	1644	1758	1550	2090	1835	1796	1819	1707	1756	1851	1730	Spermatid
Tbpl1	Tbpl1	287.362	308.718	309.192	310.812	294.569	295.628	282.698	286.547	252.157	271.015	274.227	265.746	7431	7878	8217	7717	8280	7764	6808	7748	5931	6434	7818	6481	Spermatocyte
Tcea2	Tcea2	257.172	281.272	288.2	302.789	283.421	296.721	261.608	276.575	292.571	257.692	282.527	271.131	5366	5748	6114	6051	6377	6264	5032	5998	5473	4889	6400	5258	Spermatocyte
Tchp	Tchp	113.858	144.704	136.54	136.344	122.996	139.632	108.307	134.877	132.852	120.261	109.631	111.23	6670	8271	8147	7599	7763	8303	5752	8107	6887	6367	6962	6014	Spermatocyte
Tcp1	Tcp1	302.661	295.376	293.754	299.838	301.82	305.014	292.234	290.725	258.403	277.791	265.67	272.066	11484	10941	11374	10916	12429	11819	10127	11444	8765	9519	10968	9491	Spermatocyte
Tctex1d1	Tctex1d1	286.828	367.589	318.767	278.792	301.025	310.987	328.267	299.962	320.722	305.467	351.284	372.937	1517	1904	1735	1451	1720	1674	1682	1702	1615	1522	2107	1889	Spermatid
Tctex1d2	Tctex1d2	98.9674	112.171	106.39	113.317	119.023	107.497	111.29	117.598	104.105	104.943	91.6379	96.406	1751	1962	1948	1934	2302	1932	1823	2172	1672	1710	1804	1614	Spermatocyte
Tdrd6	Tdrd6	317.931	363.032	326.19	317.071	340.632	354.444	331.074	349.426	326.648	313.62	303.931	319.972	54381	60780	57019	51778	63225	61609	51206	61512	49472	48350	56226	50429	Spermatocyte
Tekt1	Tekt1	374.937	378.576	401.246	374.87	418.334	375.076	381.853	401.577	364.796	359.784	357.541	351.923	9539	9349	10427	9121	11506	9712	8877	10532	8255	8278	9860	8262	Spermatid
Tekt2	Tekt2	346.808	354.284	355.897	327.305	376.406	348.014	377.452	380.615	342.763	363.127	346.915	358.352	9643	9632	10083	8732	11297	9857	9592	10934	8491	9112	10464	9223	Spermatid
Tekt4	Tekt4	147.246	163.056	165.927	164.87	166.882	156.931	155.33	168.41	158.173	154.418	152.023	143.629	4178	4499	4774	4449	5096	4513	4011	4913	4002	3942	4671	3736	Spermatid
Tepp	Tepp	39.4815	46.2036	43.6333	40.1939	47.9652	47.6081	55.9136	49.4163	54.8753	47.8328	47.3522	54.538	629	722	710	612	832	773	813	815	789	685	824	811	Spermatid
Tes	Tes	87.1454	93.2386	94.2191	87.631	94.8427	90.3121	99.5447	89.8496	98.4483	93.3224	99.2072	96.5782	4644	4877	5130	4474	5495	4898	4835	4947	4647	4511	5724	4758	Spermatid
Tescl	Tescl	32.0941	41.6298	48.6146	39.7282	45.4196	37.8552	44.1697	39.646	45.053	38.064	59.3563	46.7247	402	505	618	477	611	482	513	513	511	431	809	544	Spermatid
Tex19.1	Tex19.1	12.6103	10.7992	11.9241	12.8111	11.3315	11.9471	8.51253	10.1911	9.38083	8.32887	8.3566	9.71413	489	411	474	475	479	473	302	410	324	294	354	351	Spermatogonia
Tex21	Tex21	41.2109	41.9862	42.0981	47.532	49.6467	47.407	46.8198	53.0095	43.9537	47.6928	41.8983	42.5064	1575	1563	1640	1730	2050	1841	1637	2085	1486	1642	1734	1494	Spermatid
Tex35	Tex35	162.418	199.58	185.625	169.639	190.133	184.749	216.043	182.542	215.168	202.409	212.252	221.004	2174	2630	2556	2201	2764	2544	2701	2582	2617	2503	3156	2791	Spermatid
Tex36	Tex36	376.168	445.144	380.81	400.032	433.002	402.086	438.704	418.092	434.376	420.718	429.46	434.462	5035	5866	5266	5200	6298	5512	5527	5872	5327	5219	6357	5499	Spermatid
Tex37	Tex37	271.517	322.993	323.689	293.434	308.395	311.231	350.083	284.442	394.331	311.218	378.732	342.481	3464	4069	4266	3631	4294	4076	4213	3850	4622	3678	5330	4125	Spermatid
Tex38	Tex38	20.8122	16.7168	17.7588	21.3214	20.9628	20.3255	17.6485	21.8134	17.8084	20.7621	17.7532	18.7336	367	288	318	357	399	362	286	398	283	332	340	304	Spermatid
Tfam	Tfam	8.19228	5.46386	7.66959	7.0636	7.04221	6.68286	6.00248	5.77343	6.14414	6.73265	4.73441	5.46433	262	172	253	217	245	218	176	192	176	197	166	163	Spermatid
Them6	Them6	37.815	34.5782	41.4927	37.4262	38.5625	40.8187	36.8744	40.0352	38.9679	33.9145	34.1166	34.8424	1171	1051	1308	1111	1293	1289	1039	1283	1073	952	1148	999	Spermatocyte
Thoc7	Thoc7	94.7158	96.4205	91.266	96.8646	88.3429	103.889	89.9	85.5205	91.7008	77.925	81.4868	83.7551	2569	2564	2525	2504	2581	2870	2243	2411	2208	1921	2419	2108	Spermatocyte
Tmc5	Tmc5	77.3906	83.1837	75.4741	74.7896	77.8627	83.5066	83.4254	81.9804	79.7157	84.6596	85.4533	85.4544	5464	5812	5489	5066	6007	6063	5407	6039	5009	5453	6586	5612	Spermatid
Tmco2	Tmco2	549.762	668.735	603.649	568.88	617.108	613.93	667.965	597.816	641.109	618.144	628.654	672.239	5991	7155	6678	5964	7215	6802	6852	6860	6391	6236	7635	6950	Spermatid
Tmem190	Tmem190	42.3236	39.0287	41.147	40.836	44.8728	41.3021	43.58	41.6898	40.5895	40.7697	39.408	40.3805	702	635	699	652	809	698	668	722	606	618	717	627	Spermatid
Tmem191c	Tmem191c	48.3606	46.9259	51.4878	43.4963	47.2796	46.2159	50.8251	53.6854	60.1153	54.2471	68.1109	61.0634	701	662	762	608	741	680	681	807	785	715	1076	827	Spermatid
Tmem225	Tmem225	17.044	16.58	19.8399	18.7644	20.5381	18.159	19.152	22.9832	16.7135	17.4327	18.9801	16.9382	493	472	590	517	648	535	511	692	433	460	604	457	Spermatid
Tmem232	Tmem232	62.4978	62.0094	81.5477	74.6785	70.086	78.0571	68.0218	66.4899	64.0865	65.9459	62.6544	77.2732	3625	3526	4837	4139	4412	4610	3597	3993	3304	3478	3952	4141	Spermatid
Tmem247	Tmem247	285.935	302.717	330.632	289.506	333.49	314.332	330.378	313.833	369.308	320.903	366.685	348.66	3070	3208	3643	3019	3903	3452	3324	3559	3633	3205	4327	3539	Spermatid
Tmem53	Tmem53	76.5406	72.1069	76.1932	70.5568	72.5956	64.701	77.7264	67.7514	77.318	76.1618	82.638	74.9032	1710	1589	1752	1580	1781	1586	1644	1580	1596	1581	2071	1634	Spermatid
Tmem97	Tmem97	212.663	216.546	244.272	244.628	217.309	242.778	211.116	218.919	202.871	196.008	215.938	205.936	5235	5234	6174	5802	5835	6109	4781	5620	4473	4413	5803	4699	Spermatocyte
Tmx4	Tmx4	32.6881	31.167	33.1324	33.452	34.0778	33.2524	33.4	31.8715	30.9203	30.8778	30.0781	28.9447	4394	4118	4563	4294	4981	4537	4092	4441	3682	3762	4403	3610	Spermatid
Tnp1	Tnp1	16783.1	21364.5	19216.2	16938	18281.9	17746.6	23620.2	21123	22791.4	24156.4	24615.4	24861.8	48012	59724	57175	48249	56601	51783	66511	65547	63393	66070	81071	68834	Spermatid
Tnp2	Tnp2	4616.72	5821.53	5747.53	4989.42	5301.78	5625.51	6523.07	6226.16	7728.82	6435.55	7774.21	6875.55	27887	34469	35690	29552	34567	34568	37908	40153	44100	36455	52956	39601	Spermatid
Tomm22	Tomm22	85.7893	80.7941	84.4597	87.4315	78.5879	86.4579	71.7734	73.2171	70.4732	73.6588	72.0672	69.389	1723	1592	1737	1689	1713	1761	1347	1538	1296	1354	1601	1311	Spermatocyte
Tppp2	Tppp2	402.757	437.339	486.426	439.14	451.43	454.363	447.36	430.142	503.004	455.958	536.443	451.198	3306	3475	4036	3491	3974	3733	3413	3714	3757	3445	4845	3458	Spermatid
Tprn	Tprn	96.2647	97.7824	99.2314	104.293	64.4785	101.277	89.486	100.418	92.7512	89.4671	93.2863	85.049	5684	5668	5959	5886	4144	6087	4815	6116	4862	4775	5956	4621	Spermatocyte
Trim17	Trim17	79.247	96.9873	95.7385	87.8239	100.378	100.435	98.2975	104.875	101.827	99.7077	104.628	115.197	2745	3259	3384	2917	3743	3525	3056	3723	3118	3086	3920	3652	Spermatid
Trim36	Trim36	173.87	207.361	213.348	167.79	191.05	187.863	229.588	203.134	226.545	200.171	210.15	235.883	9391	10963	11753	8684	11184	10329	11283	11352	10816	9805	12286	11777	Spermatid
Triml1	Triml1	26.7065	29.8675	23.9058	29.2007	29.7607	29.9577	35.2777	32.3253	32.9034	33.2168	33.9709	34.6353	1058	1157	963	1102	1275	1200	1266	1318	1153	1187	1447	1265	Spermatid
Trmt10a	Trmt10a	39.7631	38.1313	41.2009	41.2459	42.344	42.4496	41.695	43.7068	39.1633	40.8431	43.9278	44.3524	1309	1234	1348	1285	1482	1399	1251	1523	1155	1183	1432	1332	Spermatocyte
Tsga13	Tsga13	40.1072	43.3515	49.032	49.3018	52.5935	47.5241	45.0675	48.9126	44.6056	43.7906	48.046	41.4782	851	902	1063	997	1205	1020	886	1077	852	845	1106	816	Spermatid
Tsks	Tsks	463.753	567.767	535.417	466.753	499.677	507.117	541.506	520.936	581.997	541.114	572.573	572.709	17817	21216	20936	17074	20745	19812	18916	20557	19843	18735	23908	20208	Spermatid
Tspan6	Tspan6	411.245	461.267	473.433	405.323	413.204	389.712	446.701	411.827	447.262	446.388	529.402	443.865	15127	16702	17844	14289	16483	14520	15159	15817	14769	15003	21362	15274	Spermatid
Tssk2	Tssk2	190.357	226.14	217.499	204.655	216.352	214.793	229.414	210.989	235.773	217.419	241.16	236.971	7225	8381	8370	7386	8885	8273	7930	8299	7953	7464	9875	8319	Spermatid
Tssk3	Tssk3	190.15	228.565	219.401	207.588	216.115	208.686	225.749	222.449	243.429	234.289	265.297	256.778	3616	4238	4263	3763	4442	4028	3949	4399	4126	4069	5498	4528	Spermatid
Tssk4	Tssk4	67.2258	74.0367	74.6597	68.2994	76.8032	69.0931	78.3364	85.1854	77.6367	81.0035	74.7415	80.791	1791	1927	2010	1734	2209	1860	1906	2340	1838	1940	2152	1985	Spermatid
Tssk6	Tssk6	227.573	190.799	191.305	158.045	189.365	165.729	255.353	242.864	226.129	230.476	297.027	292.607	5282	4329	4556	3557	4775	3964	5502	5911	4752	4913	7655	6407	Spermatid
Ttc21b	Ttc21b	108.153	116.071	110.778	103.769	105.234	114.797	109.612	116.059	95.5819	100.1	101.471	110.359	9925	10448	10406	9079	10472	10721	9103	10960	7751	8297	10079	9345	Spermatocyte
Ttll10	Ttll10	215.324	244.321	233.238	213.945	238.198	242.061	284.074	256.178	277.315	253.164	269.074	284.308	9979	10948	10868	9358	11888	11336	11773	12147	11232	10529	13176	11906	Spermatid
Ttll7	Ttll7	63.206	63.8861	58.238	62.7885	68.0165	61.3525	67.2142	66.9053	62.0024	66.1013	62.6705	65.7166	3766	3716	3539	3567	4379	3720	3642	4122	3275	3553	4047	3615	Spermatid
Ttll9	Ttll9	20.5176	18.692	18.2718	22.1439	23.1813	19.1742	23.7752	23.4048	22.6906	23.7324	23.4059	24.3806	687	609	605	705	827	652	724	803	670	696	842	751	Spermatid
Tuba3a	Tuba3a	524.132	524.004	547.644	529.788	520.518	557.613	469.738	531.774	525.088	441.675	461.983	489.404	16004	15649	17025	15495	17261	17340	13250	16822	14338	12214	15398	13832	Spermatocyte
Tuba3b	Tuba3a	476.4	484.389	521.75	496.438	450.469	505.388	459.028	497.107	470.735	402.472	422.641	425.872	13914	13840	15511	13936	14275	15069	12352	15132	12247	10705	13459	11586	Spermatocyte
Tuba4a	Tuba4a	63.9107	77.4589	63.3124	70.5925	70.7437	66.7708	64.0871	75.6744	75.4268	69.4045	71.4026	84.8265	1722	2038	1749	1826	2078	1834	1588	2122	1818	1706	2112	2130	Spermatid
Tulp2	Tulp2	608.978	689.784	648.805	598.638	681.848	666.168	722.127	672.997	741.642	670.652	693.974	746.418	20264	22353	22057	19013	24470	22539	22007	23182	22048	20130	25069	22838	Spermatid
Txndc2	Txndc2	125.873	142.321	164.983	121.153	134.363	130.331	159.953	136.721	170.715	154.494	170.284	164.814	3754	4109	4975	3432	4326	3924	4334	4183	4440	4138	5435	4473	Spermatid
Txndc8	Txndc8	235.288	260.409	210.199	238.251	275.245	253.034	272.141	229.762	246.512	223.246	258.936	251.746	1205	1306	1108	1202	1523	1319	1352	1264	1204	1078	1506	1236	Spermatid
Ube2g2	Ube2g2	38.789	41.6889	41.5365	39.6496	38.8333	40.6263	45.9381	44.1657	50.3868	45.1616	50.1465	48.0403	1669	1756	1831	1638	1826	1781	1804	1970	1936	1762	2350	1912	Spermatid
Ube2n	Ube2n	216.226	232.202	249.668	206.703	201.041	208	231.257	226.403	228.233	221.968	243.946	234.21	7132	7502	8459	6531	7242	7017	6974	7725	6717	6641	8828	7164	Spermatid
Ube2t	Ube2t	136.335	150.172	133.361	140.006	143.323	155.561	125.275	122.917	119.664	99.9237	113.815	113.637	1034	1114	1037	1035	1174	1199	900	994	844	707	975	816	Spermatocyte
Ubl3	Ubl3	80.8896	81.0444	83.8869	74.8791	77.9468	76.1716	77.6956	85.6736	80.4886	79.852	89.2734	80.3139	5410	5330	5742	4771	5681	5181	4725	5915	4775	4826	6483	4963	Spermatid
Ubqln3	Ubqln3	212.691	245.008	255.453	226.558	232.876	233.011	253.453	238.368	251.442	244.348	252.9	251.12	10529	11897	12890	10709	12486	11728	11441	12206	11048	10962	13577	11492	Spermatid
Ubqlnl	Ubqlnl	215.499	246.85	261.442	213.725	236.669	226.353	260.226	244.535	262.412	268.716	292.994	286.694	10786	12106	13294	10200	12803	11504	11838	12628	11552	12106	15760	13182	Spermatid
Ubr7	Ubr7	44.3381	51.3709	49.098	48.6662	43.8424	47.273	50.6171	45.0816	52.596	46.3776	49.2351	47.1393	2277	2445	2509	2309	2385	2382	2289	2334	2264	2064	2603	2130	Spermatid
Uri1	Uri1	13.7497	12.6652	16.2948	12.4713	15.7629	10.4012	12.6509	14.7326	12.3128	8.53096	10.3728	16.1003	1074	972	1299	926	1336	825	898	1192	850	604	878	1163	Spermatid
Usp15	Usp15	167.882	187.43	175.225	169.56	180.024	178.644	188.95	182.45	185.668	179.823	179.722	189.148	12417	13617	13311	12059	14483	13483	12761	13940	12206	12075	14397	12970	Spermatid
Usp50	Usp50	118.359	139.995	127.672	128.666	133.824	136.88	159.991	134.73	158.419	139.84	158.019	154.734	3666	4261	4057	3820	4510	4316	4551	4317	4391	3926	5329	4436	Spermatid
Usp7	Usp7	190.877	201.517	188.534	178.493	200.356	199.555	197.776	199.396	191.347	196.177	180.489	196.551	15529	16032	15679	13862	17624	16449	14656	16733	13766	14436	15909	14742	Spermatid
Vasp	Vasp	58.4687	60.1573	61.0929	63.7967	62.1174	54.0606	67.9124	58.4636	70.3704	61.7401	68.1	64.6409	2704	2730	2887	2822	3121	2551	2872	2783	2903	2584	3415	2765	Spermatid
Vps26a	Vps26a	280.719	286.044	292.699	303.01	307.388	278.933	280.411	300.21	257.095	270.906	260.824	259.725	6633	6664	7118	6898	7880	6721	6151	7390	5539	5840	6773	5719	Spermatocyte
Vsig1	Vsig1	75.7346	77.3375	71.499	76.7337	73.361	68.2519	71.6722	72.7247	72.0194	73.0393	83.7766	75.2749	2415	2423	2321	2331	2528	2229	2102	2410	2050	2119	2908	2220	Spermatid
Wbp11	Wbp11	155.191	169.85	163.64	160.883	168.254	172.302	158.475	171.092	165.062	147.472	152.991	155.613	8457	9069	9112	8377	9926	9535	7870	9624	7962	7241	9031	7807	Spermatocyte
Wdr48	Wdr48	198.318	212.824	173.589	186.485	212.876	215.046	217.892	216.702	210.17	212.018	185.226	222.988	14427	15560	13360	13479	16828	16014	14242	16302	13526	13766	14601	14547	Spermatocyte
Wdr64	Wdr64	35.6658	41.6406	41.9458	36.8861	37.7434	36.2358	47.3928	38.1846	46.7725	41.7872	45.1775	48.1808	3449	3951	4154	3396	3958	3567	4163	3807	3999	3649	4747	4300	Spermatid
Wdr78	Wdr78	68.0876	73.8992	74.8232	69.2414	76.6447	74.8111	76.0661	76.2898	69.1306	74.4059	70.3886	74.4067	6052	6441	6793	5843	7367	6746	6136	6985	5407	5971	6760	6093	Spermatocyte
Wfdc15a	Wfdc15a	432.571	376.208	262.606	643.815	243.308	504.034	464.183	592.619	238.036	229.528	557.307	383.711	488	418	314	710	298	571	466	671	230	228	674	386	Spermatocyte
Wwp2	Wwp2	33.32	33.5918	38.5692	31.8914	34.3749	34.3564	41.1023	34.2372	39.1747	33.9296	41.2497	41.3101	1693	1665	1998	1550	1894	1775	1902	1794	1766	1555	2258	1929	Spermatid
Xrcc4	Xrcc4	10.8872	10.4226	7.1773	7.96677	8.35661	8.26101	5.45115	7.62005	7.67941	6.51053	7.0482	6.81502	313	294	213	222	261	242	145	229	199	172	224	184	Spermatocyte
Ybx3	Ybx3	818.893	925.948	921.601	872.541	868.691	922.162	869.504	878.547	886.707	801.599	837.866	853.079	27740	30559	31576	28094	31733	31630	26761	30601	26589	24431	30699	26735	Spermatocyte
Zcchc13	Zcchc13	190.674	196.213	188.391	198.646	198.33	167.699	197.811	204.131	207.567	210.047	228.108	198.714	968	975	984	993	1087	866	974	1113	1005	1005	1315	967	Spermatid
Zdbf2	Zdbf2	7.60644	7.65783	7.23775	8.30887	9.15846	9.12769	9.48136	9.68779	8.24195	8.60294	7.69219	9.20635	2174	2146	2114	2257	2836	2648	2453	2850	2074	2219	2375	2426	Spermatid
Zdhhc19	Zdhhc19	25.0071	25.025	25.114	18.729	30.1811	24.5306	27.7936	28.8116	27.6727	27.1398	22.838	25.8431	1084	1063	1112	776	1420	1083	1100	1296	1066	1064	1076	1039	Spermatid
Zfp37	Zfp37	138.614	163.181	180.756	132.531	178.583	179.029	160.856	172.481	176.028	162.61	153.066	184	233	262	312	216	319	301	254	299	274	253	284	283	Spermatid
Zfp451	Zfp451	67.9838	77.2847	58.5532	59.9198	69.4295	66.2719	77.9868	75.6961	79.8808	72.8603	76.4234	84.7786	6541	7272	5751	5480	7239	6473	6804	7492	6792	6330	7981	7518	Spermatid
Zmynd10	Zmynd10	81.8998	88.0149	94.4724	91.6686	85.0233	94.086	82.1966	87.5413	89.7979	76.2365	88.4638	80.7301	2701	2840	3187	2891	3039	3168	2481	2986	2633	2278	3166	2458	Spermatocyte
Znhit3	Znhit3	26.9077	18.8565	21.9522	35.6819	26.441	23.8638	15.593	20.2331	20.2012	18.0446	17.2923	19.39	102	70	86	134	108	92	58	83	74	65	75	71	Spermatocyte
Znrf4	Znrf4	214.994	238.588	287.421	217.558	228.992	226.238	232.068	228.562	254.25	217.986	258.379	226.149	4406	4739	5923	4266	5043	4707	4347	4814	4658	4020	5741	4246	Spermatid
Zp3r	Zp3r	43.0542	46.2646	43.0446	42.1097	47.9654	44.893	46.603	46.243	46.1393	47.0895	44.2973	46.376	1841	1925	1879	1717	2220	1950	1817	2035	1755	1812	2046	1830	Spermatid
Zpbp	Zpbp	228.513	240.422	230.933	225.628	226.381	232.258	233.247	228.666	215.352	223.365	224.811	227.175	8184	8436	8482	7743	8781	8488	7646	8527	6883	7256	8786	7589	Spermatid
Zpbp2	Zpbp2	78.0778	90.0995	83.1	81.2359	87.8333	86.49	77.9412	86.2377	83.5406	82.7947	85.5943	80.9725	2396	2719	2617	2399	2927	2702	2205	2753	2305	2323	2875	2318	Spermatocyte
Zswim2	Zswim2	107.244	118.271	108.105	113.966	123.002	117.129	114.731	119.834	104.426	116.633	112.589	109.694	4864	5235	5010	4929	6032	5384	4728	5577	4190	4755	5526	4574	Spermatid
