# Supplementary material for: Changes in Expressions of Spermatogenic Marker Genes and Spermatogenic Cell Population Caused by Stress
Source: Front Endocrinol (Lausanne). 2021 Oct 11;12:584125. doi: 10.3389/fendo.2021.584125 (PMC8542882; doi:10.3389/fendo.2021.584125)
Supplement: Supplementary file 3 [file Table_2.xlsx]

## Sheet: 3-day vs control
gene	baseMean	log2FoldChange	lfcSE	stat	pvalue
Abhd16b	1299.34	-0.184736	0.111628	-1.65492	0.0979405
Acrv1	3346.63	0.0857912	0.0613256	1.39895	0.161829
Acsl1	17295.7	-0.128734	0.0518942	-2.48071	0.013112
Actg2	158.331	-0.340664	0.329415	-1.03415	0.301067
Actl11	10651.6	-0.0890235	0.0565491	-1.57427	0.115425
Actl7a	8371.36	-0.0520711	0.0536013	-0.971451	0.331324
Actrt2	10930.5	-0.11118	0.0648843	-1.71351	0.0866196
Acyp1	2309.98	0.0448591	0.0756987	0.592601	0.553448
Adam2	9254.9	0.0701106	0.048511	1.44525	0.148387
Adam24	6186.1	-0.0406675	0.0586061	-0.693913	0.487737
Adgb	4636.46	0.0866242	0.0625601	1.38466	0.166158
Agpat2	2727.94	-0.112564	0.0719588	-1.56429	0.11775
Agpat3	6394.44	-0.161166	0.0598046	-2.69487	0.00704159
Aif1	5523.15	-0.00262142	0.05414	-0.0484193	0.961382
Akap1	11729.7	-0.0855726	0.0598379	-1.43007	0.152696
Akap3	33970.9	-0.0439054	0.049742	-0.882661	0.377419
Akap4	49410.4	-0.132129	0.0507921	-2.60138	0.00928493
Aldoart2	5811.27	-0.0141662	0.0645285	-0.219534	0.826234
Ankar	14333.7	0.00985542	0.0582386	0.169225	0.86562
Ankef1	6320.58	0.00281426	0.0514738	0.0546736	0.956399
Ankrd54	1990.49	-0.0235959	0.2252	-0.104778	0.916552
Ankrd61	3377.04	0.151296	0.0611386	2.47465	0.0133368
Ankrd7	1365.15	0.082115	0.0909981	0.902382	0.366854
Apobec4	592.825	0.443034	0.169356	2.61599	0.00889694
Aprt	107.548	-0.0308211	0.301063	-0.102374	0.91846
Aptx	1535.31	0.137515	0.0779584	1.76396	0.0777391
Aqp7	8297.98	-0.0405262	0.0492742	-0.822463	0.410813
Aqp9	1082.9	-0.21468	0.129388	-1.65919	0.0970774
Arf4	3857.82	-0.0583379	0.0730292	-0.79883	0.424389
Arhgef6	2374.65	-0.00292862	0.0776874	-0.0376975	0.969929
Arl13b	2273.31	0.157916	0.0987904	1.59849	0.109934
Arl2bp	5739.55	0.01538	0.0573137	0.268348	0.788432
Arl3	3084.35	0.0431842	0.0668031	0.646439	0.517995
Arl6ip1	5795.28	0.0351327	0.0714599	0.491642	0.622972
Arrdc5	3157.37	-0.0170802	0.0639758	-0.266979	0.789486
Art3	4081.53	0.0598452	0.0723053	0.827674	0.407855
Asb17	1887.35	0.0523288	0.0830254	0.630275	0.528514
Asb8	1514.28	-0.103892	0.0789481	-1.31595	0.188192
Asrgl1	30149.9	0.0581484	0.0418074	1.39086	0.164267
Atad1	6416.23	0.114313	0.0724691	1.5774	0.114704
Atad5	809.141	0.0699902	0.120275	0.581916	0.560623
Atl3	10015.3	-0.121415	0.062974	-1.92802	0.0538522
Atp1a4	19271.4	-0.0705198	0.0657166	-1.07309	0.283231
Atp1b3	5848.91	-0.087309	0.0552741	-1.57956	0.114207
Atp6ap1l	1346.84	0.0307446	0.0867357	0.354463	0.722992
Atp6v1e2	1660.16	0.0653489	0.0855236	0.764103	0.444806
Atxn3	6102.72	-0.0487698	0.0535988	-0.909906	0.362872
Atxn7l3b	12231.5	-0.0403335	0.0592344	-0.680913	0.495927
Aurka	3449.6	0.0387222	0.0740557	0.522879	0.601058
Banf2	486.582	0.102233	0.131901	0.775071	0.438298
Baz1a	15487.1	-0.0609044	0.0492019	-1.23785	0.215773
Bbx	7650.21	0.0788781	0.052297	1.50827	0.131485
Bcas2	745.307	0.0467631	0.12688	0.368561	0.712455
Bcl2l14	4669.46	-0.0460839	0.0616363	-0.747674	0.454657
Best1	3636.6	0.090133	0.0637199	1.41452	0.15721
Birc5	568.338	0.0178614	0.133874	0.133419	0.893862
Bpifa3	2136.08	-0.0571972	0.0835421	-0.684652	0.493564
Bscl2	7608.68	-0.0102262	0.062865	-0.162669	0.870779
Btbd16	4823.18	0.0905827	0.0586039	1.54568	0.122183
Bzw1	5180.9	-0.135442	0.0586927	-2.30764	0.021019
Cabs1	22296.9	-0.227984	0.0502886	-4.53351	5.80116e-06
Cabyr	8173.99	0.00768045	0.0530627	0.144743	0.884914
Calm2	24754.8	0.0644484	0.0554017	1.16329	0.244711
Calr3	6492.3	-0.110014	0.0584879	-1.88097	0.0599764
Capza3	7791.68	-0.0900896	0.0531942	-1.6936	0.0903418
Car2	880.221	-0.198496	0.133853	-1.48294	0.138091
Carhsp1	3038.08	-0.0523492	0.0640663	-0.81711	0.413865
Cast	4060.92	0.107682	0.062809	1.71444	0.086448
Catsper2	5604.87	0.0180559	0.0565416	0.319339	0.749469
Catsper3	1973.42	0.0469565	0.0820678	0.572167	0.567209
Catsper4	575.984	0.0296963	0.132383	0.224322	0.822507
Cby1	1522.59	0.0303931	0.0982169	0.309449	0.75698
Ccdc105	1140.82	0.155863	0.119659	1.30256	0.192724
Ccdc113	2506.71	0.0141846	0.0718534	0.197411	0.843506
Ccdc116	3063.42	0.0190434	0.0636091	0.299382	0.764648
Ccdc169	2105.21	0.118675	0.0798641	1.48597	0.137288
Ccdc173	3064.91	0.0353724	0.0717494	0.493	0.622013
Ccdc175	4288.08	0.0397936	0.0626242	0.635435	0.525145
Ccdc178	2172.3	-0.045781	0.0907289	-0.504591	0.613846
Ccdc27	1041.42	0.170736	0.10589	1.61239	0.106878
Ccdc38	5071.23	0.0135331	0.0628423	0.21535	0.829495
Ccdc39	3027.9	0.0277492	0.0652138	0.425511	0.670464
Ccdc54	10308.9	-0.0924519	0.0607503	-1.52184	0.12805
Ccdc62	2291.59	0.0370012	0.0717509	0.515689	0.606072
Ccdc63	4301.06	-0.00937059	0.0630379	-0.14865	0.88183
Ccdc81	4351.67	-0.0173947	0.0700587	-0.248287	0.803912
Ccdc83	6953.3	-0.0495198	0.0581087	-0.852192	0.394107
Ccdc89	2145.51	0.107977	0.0766699	1.40834	0.159031
Ccdc91	10733.9	-0.10376	0.0552856	-1.87681	0.0605448
Ccer1	6302.08	0.0254907	0.0581115	0.438652	0.660914
Ccin	5042.93	-0.0660247	0.0618137	-1.06812	0.285464
Ccna1	3963.85	-0.0193348	0.0639383	-0.302398	0.762349
Ccnd1	277.419	-0.156204	0.257994	-0.605456	0.544876
Ccne2	1923.09	0.106869	0.0815616	1.31029	0.190098
Ccp110	6538.53	0.0573236	0.0887636	0.645801	0.518408
Ccsap	678.834	-0.0808395	0.12057	-0.670478	0.502553
Ccser2	3336.96	-0.0403159	0.0643415	-0.626592	0.530927
Cct6b	5532.36	-0.0224648	0.0586709	-0.382896	0.701797
Cd320	1728.57	-0.0659302	0.0839208	-0.785623	0.432088
Cdc14a	4063.68	-0.0866257	0.0708437	-1.22277	0.221416
Cdc20	2615.7	-0.047316	0.0729602	-0.648519	0.51665
Cdc42ep3	2309.43	0.00699941	0.0730263	0.0958478	0.923641
Cdca8	3002.11	0.00758266	0.0712877	0.106367	0.915291
Cdk2ap2	161.013	-0.367238	0.251418	-1.46067	0.144107
Cdkn1c	167.773	0.380428	0.219412	1.73386	0.0829438
Cdkn2aip	4506.4	0.0916755	0.0828595	1.1064	0.268554
Cdrt4	881.003	-0.00272903	0.102561	-0.0266089	0.978772
Cdv3	7192.33	-0.107133	0.0515576	-2.07793	0.0377162
Cenpv	1807.05	0.00957768	0.0859888	0.111383	0.911313
Cep112	2771.6	0.112456	0.0694249	1.61982	0.105271
Cep290	14458.9	0.0825143	0.0536217	1.53882	0.123847
Cep72	2545.3	0.0960357	0.0740359	1.29715	0.194579
Cetn1	7392.5	0.107326	0.0605714	1.77189	0.0764127
Chd5	8480	0.0284323	0.0535031	0.531415	0.595131
Chl1	16243.5	-0.000348817	0.0603235	-0.00578244	0.995386
Chmp2b	2171.37	0.0663521	0.0731243	0.907388	0.364202
Cited1	710.845	-0.465224	0.519652	-0.89526	0.370648
Cklf	825.819	0.0557888	0.109489	0.509537	0.610376
Cks2	1601.81	0.00631603	0.088838	0.071096	0.943321
Clgn	21567.1	0.053373	0.0482193	1.10688	0.268346
Clmn	6813.96	-0.144857	0.0688722	-2.10328	0.0354415
Clpb	18335.8	-0.159512	0.048038	-3.32054	0.000898436
Cmtm2a	38647.4	-0.00372279	0.0452812	-0.0822149	0.934476
Cog6	9685.02	0.00376873	0.0529959	0.0711137	0.943307
Col20a1	814.419	-0.161226	0.106363	-1.51581	0.129568
Col22a1	4949.23	-0.0399946	0.0689834	-0.579772	0.562069
Coprs	618.022	0.226476	0.126017	1.79718	0.0723072
Coro2a	2773.95	-0.00140813	0.0852831	-0.0165112	0.986827
Cox6b2	4720.85	0.0704861	0.0573579	1.22888	0.219116
Cox7b2	7379.9	0.0149615	0.0668505	0.223806	0.822908
Cox8c	9889.87	0.0687259	0.0629887	1.09108	0.275236
Crcp	1453.28	0.178586	0.0969258	1.8425	0.0654013
Creb3l4	150.191	0.151396	0.261067	0.579913	0.561973
Creld2	3011.55	0.00658221	0.0793255	0.0829772	0.93387
Crem	5313.74	0.0700442	0.056911	1.23077	0.21841
Crls1	2397.09	0.0855172	0.0726067	1.17781	0.238871
Csnk1g2	10128.6	-0.118914	0.0489581	-2.42889	0.0151453
Csnka2ip	2433.16	-0.125647	0.0782626	-1.60545	0.108395
Cst13	2177.12	-0.0972842	0.0850967	-1.14322	0.252948
Cst8	3018.12	-0.142165	0.07701	-1.84606	0.0648829
Cstl1	787.834	-0.0418839	0.111533	-0.37553	0.707266
Ctag2	405.628	0.0628112	0.146808	0.427845	0.668764
Cxxc5	2796.27	-0.025076	0.0661544	-0.379054	0.704648
Cylc1	2293.03	-0.0750774	0.0805299	-0.932291	0.351186
Cyp51	7831.44	-0.109636	0.0534372	-2.05168	0.0402004
Dcun1d4	4172.26	0.0179718	0.0673941	0.266667	0.789726
Dda1	3818.54	-0.0494704	0.0700467	-0.706249	0.480033
Ddi1	2875.18	-0.0199023	0.073441	-0.270998	0.786393
Ddt	1403.61	0.0734521	0.0913916	0.803707	0.421566
Ddx20	12361	0.06158	0.0535872	1.14915	0.250492
Ddx25	13926.1	0.0540077	0.0532726	1.0138	0.310679
Ddx4	18715.4	0.0222059	0.0483084	0.45967	0.645753
Dgat2	5621.83	0.030824	0.0540227	0.570574	0.568288
Dis3l	6004.29	-0.0287225	0.0532434	-0.539456	0.589572
Dkkl1	17282.6	0.102709	0.0511507	2.00797	0.044647
Dlgap4	1648.26	0.102779	0.0986147	1.04223	0.297304
Dmrtb1	2549.16	-0.0387696	0.0713334	-0.543498	0.586787
Dnaaf1	38769.1	0.00934166	0.0432463	0.216011	0.82898
Dnah8	25673.8	-0.0622969	0.0532729	-1.16939	0.242246
Dnaja4	9941.56	-0.0343337	0.05651	-0.607568	0.543474
Dnajb13	3735.1	0.0894265	0.0612633	1.45971	0.144371
Dnajb7	7227	-0.0504394	0.0617269	-0.817138	0.41385
Dnajb8	9189.65	-0.0664266	0.0547876	-1.21244	0.225345
Dnajc5b	6959.82	-0.00808433	0.0527083	-0.153379	0.8781
Dpy30	3235.73	0.0994127	0.0609519	1.631	0.10289
Dpysl3	3422.45	0.0280796	0.0709993	0.395491	0.692481
Dscc1	43.5813	0.0271329	0.431366	0.0628999	0.949846
Dydc2	1161.58	0.159153	0.103156	1.54284	0.122868
Dynll2	5716.4	0.00443351	0.0571285	0.077606	0.938141
Dzip1	17289.3	-0.00310587	0.051116	-0.0607612	0.951549
Eef1d	12322.6	-0.130387	0.0486214	-2.68168	0.00732542
Efcab3	4268.91	0.0482639	0.0590655	0.817126	0.413856
Efcab5	5804.15	-0.121779	0.0832323	-1.46312	0.143436
Efcab9	1797.49	-0.0114873	0.0860036	-0.133568	0.893745
Efhb	1780.22	0.137502	0.0854259	1.6096	0.107485
Efhd1	7109.51	0.0383154	0.0524967	0.729864	0.465474
Eif1b	2361.51	-0.0230379	0.0731901	-0.314768	0.752938
Eif4e	6789.04	-0.0861604	0.0517417	-1.6652	0.095872
Eif4h	6049.88	-0.103477	0.0528725	-1.95711	0.0503342
Elavl2	224.724	-0.0119505	0.19397	-0.06161	0.950873
Elp5	941.283	0.0498135	0.108933	0.457287	0.647465
Enkur	4388.16	0.152436	0.0622495	2.4488	0.0143334
Eqtn	2153.17	0.0442588	0.0783319	0.565017	0.572062
Exosc3	271.067	0.106567	0.172179	0.618932	0.535961
Fabp12	4194.26	0.341477	0.188273	1.81373	0.069719
Fam161a	7967.55	-0.160593	0.059039	-2.72012	0.00652583
Fam166a	3816.74	-0.0508232	0.0846759	-0.600208	0.548367
Fam170b	2664.17	0.0101599	0.0674231	0.150689	0.880221
Fam216a	5056.02	0.0731755	0.0699492	1.04612	0.295504
Fam217a	1505.94	0.0628588	0.0843798	0.74495	0.456302
Fam221b	9792.63	-0.0956477	0.0536969	-1.78125	0.0748714
Fam229a	2801.53	0.000613702	0.0731527	0.00838932	0.993306
Fam24a	2403.14	0.124008	0.0710578	1.74518	0.0809543
Fam53c	853.892	0.189618	0.11443	1.65706	0.0975076
Fam71d	8494.3	-0.0794548	0.0626589	-1.26805	0.204779
Fam71e1	6411.5	-0.0237977	0.0583971	-0.407515	0.68363
Fam71f1	7695.75	-0.00273535	0.0515639	-0.0530477	0.957694
Fam71f2	4838.23	-0.123845	0.0767803	-1.61297	0.10675
Fancd2os	3590.53	0.0179525	0.064558	0.278084	0.780948
Fbp1	5004.79	0.233006	0.188533	1.23589	0.2165
Fbxl13	3537.53	0.0612157	0.0637322	0.960514	0.336796
Fhl5	6424.94	-0.102943	0.0550651	-1.86948	0.0615567
Flywch1	3661.47	0.0239871	0.0643401	0.372817	0.709285
Fscb	7212.03	-0.0535994	0.066624	-0.804506	0.421105
Fscn3	4274.89	-0.108257	0.0635042	-1.70472	0.0882472
Fsip1	3495.9	0.01761	0.0637475	0.276246	0.782359
Ftmt	1266.43	-0.162148	0.100602	-1.61177	0.107012
Gabarapl1	2136.39	-0.0643451	0.0750007	-0.857927	0.390933
Galnt3	5668.84	-0.00774287	0.0669086	-0.115723	0.907872
Galntl5	15921.2	-0.0286546	0.054524	-0.525542	0.599206
Gapdhs	32364.1	-0.115547	0.0468771	-2.4649	0.0137051
Ggnbp1	12778.1	0.0133377	0.0466539	0.285886	0.774965
Gk2	19120.3	0.0801674	0.0701488	1.14282	0.253113
Gkap1	22204.2	-0.00688207	0.0429693	-0.160162	0.872753
Glipr1l1	2255.91	0.102121	0.0834578	1.22363	0.221092
Glipr1l2	774.469	0.0394642	0.150535	0.26216	0.793198
Glrx2	5299.96	-0.0802195	0.0589025	-1.3619	0.173228
Glul	33115.8	-0.30328	0.164881	-1.83939	0.0658583
Gmps	10458.3	-0.00604976	0.0511755	-0.118216	0.905896
Gnpda2	248.811	0.0804648	0.174708	0.460567	0.645109
Got1l1	647.074	0.0464585	0.112236	0.413935	0.678922
Gpd2	8771.54	-0.0531721	0.0613354	-0.866907	0.385993
Gpr160	2651.27	0.144953	0.0659933	2.19648	0.0280575
Gprc5b	609.403	-0.0996357	0.138129	-0.721325	0.470709
Gsg1	50066.4	-0.101721	0.0530045	-1.91909	0.0549727
Gstt4	6964.81	-0.0525911	0.0676643	-0.777236	0.43702
Gtf2b	1208.52	0.0906166	0.107106	0.846045	0.397528
Habp4	5425.82	-0.176431	0.0621791	-2.83746	0.00454736
Hagh	5139.01	0.102048	0.0574142	1.7774	0.0755028
Hdgf	11771.8	-0.0108	0.0484593	-0.222868	0.823638
Hdgfl1	5170.93	0.0594148	0.0575904	1.03168	0.302222
Hemgn	11757.4	0.017744	0.0569306	0.311677	0.755286
Herpud1	3994.53	-0.223663	0.057361	-3.89921	9.65074e-05
Herpud2	2258.51	-0.0820237	0.0682687	-1.20148	0.229564
Hils1	11010.1	0.0246038	0.0532519	0.462027	0.644062
Hk1	51797	-0.102924	0.0442642	-2.32522	0.0200602
Hmgb4	13893.5	-0.0215438	0.0510562	-0.421963	0.673052
Hook1	13518.5	-0.0189035	0.0503588	-0.375375	0.707381
Hsbp1	5808.97	0.0746266	0.0725452	1.02869	0.303625
Hsfy2	2541.25	0.106104	0.0756297	1.40294	0.160634
Hspa1l	18479.5	-0.13948	0.054619	-2.55369	0.0106587
Hspa2	51054.7	0.0444996	0.0425814	1.04505	0.296001
Hspa5	17208.7	-0.109873	0.148905	-0.737875	0.460591
Hyal5	2900.39	0.0563418	0.0651649	0.864604	0.387256
Insl6	2951.33	0.0307339	0.0680917	0.451361	0.651729
Iqcf1	2002.4	0.00317402	0.0736517	0.0430951	0.965626
Iqcf3	32736.4	-0.0644488	0.0545083	-1.18237	0.23706
Iqcf5	4326	-0.084416	0.0669762	-1.26039	0.207529
Iqcg	3390.18	0.0972551	0.062208	1.56338	0.117962
Iqub	7524.48	0.0651632	0.259502	0.251109	0.80173
Isg20l2	3241.02	-0.0303618	0.0621521	-0.488508	0.62519
Itgae	900.8	-0.155514	0.105902	-1.46847	0.141978
Itgb3bp	2860.79	0.0847505	0.0726215	1.16702	0.243203
Izumo1	2258.24	-0.00531129	0.0700682	-0.0758016	0.939577
Izumo3	3239.39	0.0644481	0.0738473	0.872721	0.382815
Jazf1	248.794	0.160541	0.179361	0.895071	0.370749
Kcnj9	692.597	0.0165661	0.113131	0.146433	0.883579
Kctd19	4789.34	0.0410013	0.066519	0.616384	0.537641
Kif2a	4164.01	0.0145115	0.0600364	0.241711	0.809004
Kif2b	10786.9	0.0271123	0.0495454	0.547222	0.584226
Kif2c	7727.56	-0.0775637	0.0544821	-1.42365	0.154547
Kif3b	11289.3	0.0341451	0.0461663	0.73961	0.459537
Kifap3	12404.5	-0.0592276	0.0497555	-1.19037	0.2339
Klhl10	9773.65	-0.0677553	0.0502987	-1.34706	0.177961
Knstrn	3854.71	-0.129407	0.0613538	-2.1092	0.0349275
Larp1b	13526.9	0.00274102	0.0559657	0.0489768	0.960938
Lca5l	8726.14	-0.0444943	0.0488642	-0.910571	0.362522
Ldhc	18985.2	0.0146352	0.0475002	0.308109	0.758
Lef1	1363.77	0.0690578	0.0881905	0.783052	0.433597
Lgals8	7590.86	0.0435778	0.0648255	0.672232	0.501436
Lipe	6790.51	-0.237431	0.0572664	-4.14609	3.38208e-05
Lmnb2	1676.8	-0.0353472	0.0848708	-0.416483	0.677057
Lpcat2b	2832.45	0.0807233	0.0680622	1.18602	0.235614
Lpin1	8197.57	-0.055123	0.0637508	-0.864663	0.387224
Lrif1	6017.24	0.270648	0.211004	1.28267	0.199609
Lrp2bp	2560.82	0.0978915	0.0680166	1.43923	0.150086
Lrrc18	8871.49	0.0100931	0.0696001	0.145016	0.884698
Lrrc23	1886.71	-2.4289e-05	0.101274	-0.000239835	0.999809
Lrrc34	3536.25	0.0320637	0.0654844	0.48964	0.624389
Lrrc51	9732.18	-0.0752653	0.0568291	-1.32441	0.185365
Lrrc57	2131.08	-0.0894086	0.0788508	-1.1339	0.256838
Lrrc72	294.708	0.078682	0.169189	0.465053	0.641893
Lrrc8b	16096.8	-0.104847	0.0584995	-1.79227	0.0730899
Lrrc9	8312.52	0.0763957	0.05381	1.41973	0.155686
Luzp1	7764.86	0.0203335	0.0561542	0.362101	0.717277
Lyar	18282.8	0.0956438	0.044592	2.14486	0.0319637
Lypla1	3828.28	-0.0562316	0.0656203	-0.856924	0.391487
Lyzl1	2433.62	0.101824	0.0718353	1.41747	0.156345
Lyzl4	1031.78	0.0975691	0.103523	0.942485	0.345944
Lyzl6	784.051	0.157229	0.108725	1.44611	0.148147
Lztfl1	6183.5	0.0575214	0.0601206	0.956765	0.338686
Mbd3l1	1164.18	0.151971	0.113191	1.34261	0.179398
Mdh1b	3161.4	-0.236775	0.0965439	-2.45251	0.0141865
Mex3d	9778.24	-0.160736	0.0551737	-2.91327	0.0035766
Mfap3l	10679	-0.0187336	0.0759176	-0.246763	0.805092
Mgat4c	656.988	-0.038957	0.118134	-0.329771	0.741573
Mgll	9647.94	-0.117875	0.0554835	-2.1245	0.0336281
Mical3	2483.76	0.0106276	0.0769833	0.138051	0.8902
Micalcl	5961.75	0.0280598	0.0591654	0.47426	0.635314
Mif4gd	1958.15	0.105317	0.0827645	1.27249	0.2032
Mlf1	10335.3	0.0358716	0.0511811	0.700877	0.48338
Mllt10	13366.8	-0.0473516	0.0587623	-0.805817	0.420349
Mllt11	1176.97	-0.014574	0.0904671	-0.161097	0.872017
Mns1	6800.65	0.0391617	0.0582538	0.67226	0.501418
Morc2b	4398.61	0.334497	0.519887	0.643403	0.519962
Morf4l1	18368.6	0.0161853	0.053005	0.305355	0.760096
Morn3	3730.11	-0.0728868	0.0658466	-1.10692	0.26833
Morn5	2570.15	0.0837022	0.0717988	1.16579	0.2437
Mphosph8	4731.8	0.0205871	0.0589519	0.349218	0.726926
Mpi	2972.84	0.0405969	0.0703832	0.576798	0.564076
Ms4a5	4489.45	-0.0277872	0.0658539	-0.421952	0.67306
Mtfr1	6499.13	-0.00867383	0.0584118	-0.148495	0.881952
Mycbpap	3572.67	0.0589774	0.063766	0.924903	0.355016
Nabp1	2462.64	0.0993229	0.0655368	1.51553	0.129639
Nbr1	13312.3	-0.151228	0.0487748	-3.10054	0.00193167
Ndufaf3	8799.85	0.150419	0.0641762	2.34384	0.0190862
Nfatc2ip	1836.01	-0.00544042	0.0808961	-0.067252	0.946381
Nipbl	22828.2	0.0436862	0.0566402	0.771293	0.440533
Nipsnap3a	1246.85	0.108832	0.0890988	1.22148	0.221904
Nkapl	1180.87	0.177321	0.114202	1.5527	0.120496
Nkx2-6	143.646	0.221978	0.247765	0.89592	0.370295
Nlrp14	3717.67	-0.0564644	0.0658339	-0.85768	0.391069
Nme5	6804.74	0.0113708	0.0520282	0.218551	0.827
Nol8	10317.9	0.0617121	0.0613391	1.00608	0.314377
Noxred1	6305.9	0.0259869	0.0680275	0.382005	0.702457
Nqo2	71.0965	-0.287118	0.392708	-0.731124	0.464704
Nrm	828.484	-0.064796	0.112045	-0.578302	0.56306
Nt5c1b	24087.9	-0.0635941	0.0497069	-1.27938	0.200763
Ntpcr	2877.55	0.0799917	0.0643943	1.24222	0.214157
Nubp2	327.156	-0.183309	0.176641	-1.03775	0.299388
Nucks1	685.317	-0.147441	0.169866	-0.867984	0.385403
Nupl2	647.635	0.194905	0.112714	1.72919	0.0837744
Nxt1	2112.25	0.0838508	0.0838914	0.999517	0.317545
Oaz3	84360	-0.167579	0.0486191	-3.44678	0.000567304
Odf1	62977.3	-0.118451	0.0452432	-2.61809	0.00884243
Odf3	2846.52	0.0676748	0.0678667	0.997172	0.318681
Odf3b	661.238	0.0194605	0.127233	0.152951	0.878437
Odf3l1	2370.07	0.0718744	0.0759428	0.946429	0.34393
Osbp2	9779.46	-0.0371172	0.0556973	-0.666409	0.50515
Osgin1	2602.71	0.0682511	0.0664769	1.02669	0.304567
Otub2	3751.09	-0.0497228	0.0645599	-0.77018	0.441193
Ovol2	117.133	-0.17803	0.263217	-0.676362	0.498811
Pabpc2	9963.25	0.201878	0.190133	1.06177	0.288339
Pabpc6	19443.3	0.0380097	0.0522227	0.727838	0.466713
Paip2	7459.78	-0.00265613	0.0577016	-0.0460322	0.963285
Paqr5	5022.58	-0.0988231	0.063872	-1.54721	0.121814
Pbk	2693.23	0.0642617	0.0895822	0.717349	0.473159
Pbx4	1315.08	0.343976	0.277331	1.24031	0.21486
Pcbp3	7865.53	0.155261	0.0548089	2.83278	0.00461451
Pcgf6	2813.67	-0.0116935	0.0722606	-0.161824	0.871444
Pde1a	5747.77	-0.214528	0.0713974	-3.0047	0.00265843
Pde8a	2408.43	0.0123786	0.0795718	0.155565	0.876376
Pdilt	9350	0.00271485	0.0537147	0.0505421	0.95969
Pdpk1	3868.95	-0.0359524	0.0591898	-0.607409	0.543579
Pdzd8	5290.71	-0.257684	0.0600534	-4.29092	1.77936e-05
Pdzd9	3987.63	0.0895621	0.0641293	1.39659	0.162538
Pdzk1ip1	1647.1	0.12702	0.0807408	1.57318	0.115678
Pex13	2611.26	0.122704	0.0746596	1.64351	0.100276
Pex5l	2143.63	-0.0339334	0.0723114	-0.469267	0.638879
Pfn3	1042.74	0.0164212	0.113515	0.144661	0.884979
Phf2	3041.09	-0.0150449	0.0848265	-0.177361	0.859225
Phospho2	18890.1	-0.00196979	0.0446915	-0.0440754	0.964844
Phyhipl	8215.72	-0.0253623	0.0551494	-0.459884	0.645599
Pigf	676.307	0.0260125	0.114895	0.226402	0.820889
Pik3ip1	553.616	-0.0436067	0.13462	-0.323924	0.745996
Piwil1	11644.6	0.0318206	0.059474	0.535033	0.592627
Pkib	8901.12	0.000863752	0.0474665	0.0181971	0.985482
Pla2g10	762.176	0.14454	0.109605	1.31873	0.187259
Plac8l1	579.821	-0.27739	0.15646	-1.77291	0.0762434
Plcz1	8226.98	0.047747	0.054611	0.874312	0.381949
Plekhh2	9365.62	-0.156703	0.0667084	-2.34908	0.0188201
Pmfbp1	17595.1	-0.0393904	0.0495405	-0.795116	0.426546
Pphln1	2811.45	0.0367467	0.077287	0.475458	0.634461
Ppm1a	4716.57	-0.0275683	0.061518	-0.448134	0.654057
Ppm1d	7641.52	-0.00104083	0.0605515	-0.0171891	0.986286
Ppp1r32	5144.09	0.155261	0.0582658	2.66471	0.00770559
Ppp2r2b	2827.87	-0.187885	0.0798611	-2.35264	0.0186405
Ppp3ca	502.992	-0.0668335	0.145352	-0.459805	0.645656
Ppp3r2	5919.87	0.058655	0.0552194	1.06222	0.288137
Prc1	7101.31	-0.00117417	0.0581258	-0.0202005	0.983883
Prdx4	2520.54	0.0189883	0.0769367	0.246804	0.80506
Prkar2a	3334.08	-0.106521	0.0690286	-1.54314	0.122797
Prkcd	3377.72	-0.120717	0.0642089	-1.88007	0.0600982
Prkcq	4921.2	-0.0684288	0.0642812	-1.06452	0.287092
Prm3	5395.58	-0.150298	0.0654969	-2.29474	0.0217481
Proca1	7452.32	-0.061641	0.0591536	-1.04205	0.297389
Prok2	605.43	0.151917	0.124604	1.2192	0.222768
Prr22	5080.58	0.0229414	0.0568885	0.403269	0.68675
Prss37	3551.59	-0.101624	0.0648691	-1.5666	0.117207
Prss46	6399.09	0.00344963	0.0560516	0.0615438	0.950926
Prss55	2009.82	0.266529	0.21114	1.26233	0.206828
Prss58	1392.7	-0.0876432	0.119723	-0.732051	0.464138
Psd3	2465.33	0.0761659	0.0715013	1.06524	0.286769
Psma6	14323.7	-0.052674	0.0538782	-0.97765	0.328248
Psma8	3098.67	-0.00266791	0.070226	-0.0379903	0.969695
Psmf1	7927.72	0.00122588	0.0517699	0.0236793	0.981108
Pttg1	1873.76	0.0211441	0.0753846	0.280483	0.779107
Pwwp2b	6377.75	0.0342426	0.0603178	0.567703	0.570236
Rac1	834.674	-0.111684	0.156548	-0.713415	0.475589
Rangap1	15928.8	-0.0894144	0.0636447	-1.4049	0.160051
Rasa3	157.729	-0.0608296	0.264416	-0.230053	0.818051
Rasl2-9	603.636	0.10267	0.121164	0.847368	0.39679
Rbm28	2827.6	-0.017925	0.0649982	-0.275777	0.782719
Rbm4b	5774.55	-0.04043	0.0551303	-0.733354	0.463343
Rbms1	2649.3	0.0112987	0.0708748	0.159418	0.873339
Rcc1	2977.66	0.00058901	0.0642848	0.0091625	0.992689
Rdh11	4813.09	0.00465403	0.0689352	0.0675131	0.946173
Reep6	24481.3	-0.119657	0.0418296	-2.86058	0.0042286
Rexo2	998.726	0.0202419	0.106961	0.189246	0.8499
Rfx8	4200.84	0.00493067	0.0648656	0.0760135	0.939408
Ribc1	1433.2	0.110985	0.0837879	1.3246	0.185304
Rnf151	4715.53	0.0561931	0.0678658	0.828004	0.407668
Rnf166	1509.62	-0.00270395	0.088778	-0.0304574	0.975702
Rnf38	6444.46	-0.0549688	0.0593821	-0.92568	0.354612
Rnf4	3628.52	-0.0257399	0.0609363	-0.422406	0.672729
Rnf7	3056.4	0.0790461	0.06845	1.1548	0.248172
Rnls	332.362	0.0200834	0.152639	0.131575	0.895321
Ropn1	9202.88	-0.0588217	0.0535822	-1.09778	0.272299
Rp9	512.685	0.0325321	0.139819	0.232674	0.816015
Rpl10l	650.553	0.101892	0.120323	0.846822	0.397094
Rsbn1	5483.29	-0.0280516	0.0601585	-0.466294	0.641005
Rsph1	1109.49	0.0547707	0.097051	0.56435	0.572516
Scamp1	1421.14	-0.0613979	0.103451	-0.593495	0.55285
Scamp2	1026.03	-0.102775	0.116194	-0.884512	0.37642
Sccpdh	651.21	-0.0455656	0.753885	-0.060441	0.951804
Scp2d1	2447.83	0.126732	0.0662831	1.91197	0.0558794
Serf1	7953.42	0.0998284	0.0569673	1.75238	0.0797083
Setx	27762.7	0.0593142	0.0504357	1.17604	0.23958
Sgms1	11696.5	-0.0328778	0.0450447	-0.729894	0.465455
Sgms2	2400.51	0.0732216	0.0918689	0.797023	0.425438
Sh3d21	16533.8	-0.0634073	0.0497232	-1.27521	0.202236
Sh3rf2	5761.5	-0.0235018	0.0648855	-0.362204	0.7172
Shcbp1l	9563.69	0.00375533	0.0557337	0.0673798	0.946279
Siah2	413.871	0.00546475	0.142649	0.0383092	0.969441
Slc16a7	6338.02	0.00333287	0.0544691	0.0611883	0.951209
Slc25a31	2162.33	0.0562268	0.078766	0.713846	0.475323
Slc25a37	422.561	-0.143191	0.146284	-0.978859	0.32765
Slc35g3	2900.28	-0.0110968	0.0699491	-0.158641	0.873952
Slc9b1	2997.06	0.0344905	0.0702656	0.490859	0.623526
Slco6c1	4226.51	0.101644	0.0675312	1.50514	0.132287
Slfnl1	4819.53	0.063298	0.0655652	0.965421	0.334334
Smap1	5522.33	0.0585055	0.0554251	1.05558	0.291162
Smc4	17057.4	0.0936383	0.0539602	1.73532	0.0826836
Smpd5	4130.03	0.22688	0.0851938	2.66311	0.00774229
Sox5	8718.65	-0.0381669	0.0570089	-0.66949	0.503183
Spaca1	4851.06	0.0990232	0.0553295	1.7897	0.0735021
Spaca3	1788.31	0.0874548	0.0839024	1.04234	0.297254
Spaca4	2177.19	0.0848295	0.0723385	1.17267	0.240927
Spaca7	3834.57	0.131097	0.0666892	1.96579	0.0493228
Spag4	4853.83	0.0259823	0.0546876	0.475103	0.634713
Spag6	1272.92	0.106437	0.0963215	1.10502	0.269151
Spam1	8103.94	0.026534	0.0699309	0.379432	0.704367
Spata18	27773.8	-0.190592	0.0469477	-4.05967	4.91425e-05
Spata19	9159.57	-0.0304717	0.0497554	-0.61243	0.540253
Spata20	43498.6	-0.0826191	0.0439049	-1.88178	0.0598664
Spata21	12981.9	-0.0181928	0.0532351	-0.341744	0.732544
Spata25	1146.12	0.0635262	0.100572	0.63165	0.527616
Spata3	5873.97	-0.0688673	0.0655505	-1.0506	0.293443
Spata32	3580.74	-0.109507	0.065	-1.68472	0.0920418
Spata4	12485.1	-0.00414786	0.0471666	-0.0879407	0.929924
Spata6	58076.2	-0.0515781	0.0485361	-1.06267	0.287929
Spata7	22747	-0.0885412	0.0580396	-1.52553	0.127127
Spata9	2498.2	-0.025854	0.0837686	-0.308635	0.757599
Spatc1	2491.57	-0.0945675	0.0690442	-1.36967	0.170791
Spatc1l	1971.13	-0.0991483	0.0931461	-1.06444	0.28713
Spdya	3642.02	-0.0457598	0.0604121	-0.757461	0.448774
Spem1	8283	-0.0745561	0.0560143	-1.33102	0.183183
Spesp1	20323.8	0.0613368	0.0471734	1.30024	0.193518
Spink2	17381	0.079609	0.0512325	1.55388	0.120214
Sppl2c	4169.95	-0.0952561	0.0637633	-1.4939	0.135202
Spz1	13735.8	-0.0938443	0.0549546	-1.70767	0.087698
Srpk2	9812.32	-0.00612237	0.056274	-0.108796	0.913364
Ssmem1	8825.45	0.145853	0.0592586	2.46129	0.0138437
St6galnac2	22416.4	-0.0780822	0.0493614	-1.58185	0.113685
Stard10	4573.97	-0.0237193	0.0584223	-0.405998	0.684744
Stk33	13576	-0.0181621	0.0486187	-0.373561	0.708731
Stk35	1692.26	0.00585633	0.0878332	0.0666756	0.94684
Stra8	264.721	0.205411	0.17804	1.15374	0.248607
Sun5	1902.64	0.0368456	0.0954877	0.385867	0.699595
Syce1	3007.59	-0.00693024	0.0838617	-0.0826389	0.934139
Syce2	317.116	0.178233	0.181974	0.979444	0.327361
Sycp2	13961.2	0.0360381	0.0494229	0.729178	0.465893
Sycp3	10512.1	0.0654062	0.0659216	0.992181	0.321109
Tbata	2621.18	0.0442758	0.0773753	0.572221	0.567172
Tbc1d20	3359.89	-0.133038	0.0635248	-2.09427	0.0362362
Tbc1d23	1767.12	0.0414202	0.0862765	0.480086	0.631166
Tbpl1	7884.59	-0.0214805	0.0557872	-0.385043	0.700206
Tcea2	5986.54	0.082797	0.059658	1.38786	0.165179
Tchp	7790.18	0.00395152	0.0697349	0.0566649	0.954812
Tcp1	11497.4	0.0162396	0.0559323	0.290345	0.771552
Tctex1d1	1664.59	-0.127725	0.0846471	-1.50891	0.131323
Tctex1d2	1968.3	0.0848243	0.0771977	1.09879	0.271858
Tdrd6	58045.2	-0.00471007	0.0478295	-0.0984763	0.921554
Tekt1	9926.57	0.00681723	0.0596724	0.114244	0.909044
Tekt2	9857.37	-0.018564	0.0557591	-0.332933	0.739185
Tekt4	4580.87	0.0260764	0.0602023	0.433147	0.664908
Tepp	710.338	0.0618062	0.113669	0.543738	0.586622
Tes	4912.67	-0.0198642	0.0561764	-0.353604	0.723636
Tescl	513.642	0.00563616	0.150612	0.0374216	0.970149
Tex19.1	468.043	0.0167011	0.144597	0.115501	0.908048
Tex21	1730.64	0.193509	0.0774934	2.4971	0.0125212
Tex35	2471.68	-0.0109072	0.0730234	-0.149366	0.881265
Tex36	5521.01	0.0331545	0.0621986	0.533043	0.594004
Tex37	3958.98	-0.012847	0.0646351	-0.198762	0.842449
Tex38	348.97	0.157055	0.165675	0.947969	0.343145
Tfam	228.363	-0.0584264	0.212694	-0.274696	0.78355
Them6	1203.12	0.0245628	0.100862	0.243528	0.807596
Thoc7	2605.57	0.0173701	0.0804275	0.215972	0.82901
Tmc5	5646.12	-0.00979464	0.0600364	-0.163145	0.870404
Tmco2	6622.65	-0.0279531	0.057446	-0.486598	0.626543
Tmem190	698.623	0.0408433	0.116207	0.351471	0.725235
Tmem191c	692.012	-0.108469	0.113533	-0.955401	0.339375
Tmem225	541.26	0.0875883	0.132965	0.658732	0.510068
Tmem232	4187.47	0.10074	0.0919137	1.09602	0.273068
Tmem247	3373.3	0.022504	0.0699915	0.321524	0.747813
Tmem53	1667.82	-0.0698917	0.0857835	-0.814745	0.415218
Tmem97	5735.35	0.0592089	0.0730056	0.811019	0.417355
Tmx4	4480.28	0.0382939	0.0653991	0.585542	0.558183
Tnp1	53518.4	-0.110898	0.0539652	-2.055	0.0398794
Tnp2	32718	-0.0265375	0.0602617	-0.440371	0.659669
Tomm22	1705.85	-0.00551269	0.0895983	-0.0615267	0.95094
Tppp2	3665.16	0.0130613	0.0688334	0.189753	0.849503
Tprn	5605.29	-0.126216	0.227437	-0.554949	0.57893
Trim17	3250.59	0.0773175	0.07173	1.0779	0.28108
Trim36	10356.9	-0.12874	0.0615051	-2.09315	0.0363354
Triml1	1125.2	0.129573	0.100547	1.28868	0.197509
Trmt10a	1342.51	0.0577953	0.08763	0.659538	0.509551
Tsga13	1003.71	0.155858	0.103112	1.51154	0.130651
Tsks	19565.7	-0.0962079	0.0515429	-1.86656	0.0619631
Tspan6	15822.2	-0.170254	0.0528197	-3.22331	0.00126718
Tssk2	8071.82	-0.00503717	0.052366	-0.0961916	0.923368
Tssk3	4052.01	-0.0239587	0.0616441	-0.388661	0.697527
Tssk4	1917.95	-0.0228868	0.0768932	-0.297645	0.765974
Tssk6	4415.09	-0.254873	0.0910283	-2.79993	0.00511133
Ttc21b	10172.4	-0.0638803	0.0524531	-1.21785	0.223279
Ttll10	10706.6	-0.00710577	0.052298	-0.135871	0.891923
Ttll7	3778.93	0.0383779	0.0712731	0.538463	0.590258
Ttll9	681.05	0.156857	0.129304	1.21309	0.225096
Tuba3a	16464.3	0.00247162	0.0531483	0.0465042	0.962908
Tuba3b	14439.8	-0.0344681	0.0619492	-0.556393	0.577942
Tuba4a	1873.6	0.0206977	0.0847224	0.2443	0.806998
Tulp2	21733.5	-0.0130244	0.0488588	-0.266572	0.789799
Txndc2	4077.71	-0.17519	0.0776348	-2.25659	0.0240338
Txndc8	1274.94	0.116128	0.097119	1.19572	0.231804
Ube2g2	1750.08	-0.0409076	0.0754423	-0.542236	0.587656
Ube2n	7315.75	-0.187914	0.0586574	-3.20358	0.00135729
Ube2t	1098.32	0.0580036	0.0934478	0.620706	0.534793
Ubl3	5351.96	-0.117349	0.0575987	-2.03735	0.0416153
Ubqln3	11690.3	-0.0531911	0.0541501	-0.98229	0.325957
Ubqlnl	11757.3	-0.108272	0.0572688	-1.89059	0.058679
Ubr7	2386.94	-0.0661286	0.073342	-0.901648	0.367244
Uri1	1069.15	-0.162075	0.13977	-1.15959	0.246217
Usp15	13212.7	-0.0156324	0.0452968	-0.345111	0.730011
Usp50	4098.46	0.0387277	0.0598441	0.647143	0.51754
Usp7	15839.8	-0.0230069	0.0519889	-0.442534	0.658103
Vasp	2803.98	-0.00768544	0.080112	-0.0959338	0.923573
Vps26a	6983.93	0.0358387	0.0613342	0.584318	0.559006
Vsig1	2377.98	-0.0528926	0.0799686	-0.661418	0.508344
Wbp11	9068.69	0.0234768	0.0475978	0.493232	0.621848
Wdr48	14924.8	0.0514859	0.0641815	0.802191	0.422442
Wdr64	3742.16	-0.118388	0.0641044	-1.8468	0.0647765
Wdr78	6526.61	0.00752234	0.0542356	0.138698	0.889689
Wfdc15a	473.366	0.358144	0.465928	0.768669	0.44209
Wwp2	1760.24	-0.0779354	0.0847303	-0.919806	0.357674
Xrcc4	258.319	-0.224357	0.20009	-1.12128	0.262167
Ybx3	30199.2	-0.0121414	0.0454469	-0.267155	0.789349
Zcchc13	979.904	-0.0283272	0.109277	-0.259225	0.795462
Zdbf2	2357.25	0.222579	0.0742302	2.9985	0.00271312
Zdhhc19	1083.21	-0.0479883	0.131784	-0.364144	0.71575
Zfp37	272.36	0.00682	0.182292	0.0374125	0.970156
Zfp451	6451.38	-0.0742292	0.081148	-0.914739	0.360329
Zmynd10	2971.01	0.0250225	0.0734579	0.340638	0.733376
Znhit3	99.3441	0.340681	0.309147	1.102	0.27046
Znrf4	4839.85	-0.141009	0.0781025	-1.80544	0.0710064
Zp3r	1918.34	0.0167522	0.0766371	0.218591	0.826969
Zpbp	8353.26	-0.0445414	0.0505609	-0.880945	0.378347
Zpbp2	2622.07	0.0139087	0.066284	0.209835	0.833796
Zswim2	5234.18	0.0718473	0.0565135	1.27133	0.203611

## Sheet: 14-day vs control
gene	baseMean	log2FoldChange	lfcSE	stat	pvalue
Abhd16b	1333.71	-0.0431826	0.120571	-0.358152	0.720229
Acrv1	3247.03	0.0591982	0.0636876	0.929509	0.352625
Acsl1	17990.2	0.0470559	0.0542293	0.867722	0.385547
Actg2	148.373	-0.491191	0.427634	-1.14863	0.25071
Actl11	10863.3	0.0286558	0.068257	0.419822	0.674616
Actl7a	8314.97	-0.0112822	0.0555891	-0.202957	0.839168
Actrt2	10985.1	-0.034594	0.0780405	-0.443282	0.657562
Acyp1	2154.8	-0.0960878	0.0766884	-1.25296	0.210219
Adam2	8629.32	-0.0718954	0.0480005	-1.49781	0.134183
Adam24	6234.1	0.0410764	0.0589314	0.697021	0.48579
Adgb	4690.19	0.175576	0.0637041	2.75612	0.0058492
Agpat2	2815.47	0.0403015	0.0867992	0.464308	0.642427
Agpat3	6419.45	-0.0871235	0.0699003	-1.2464	0.212619
Aif1	5703.47	0.145946	0.0809204	1.80358	0.0712973
Akap1	12015	0.0443022	0.0683489	0.648177	0.51687
Akap3	34343.3	0.0472212	0.0594054	0.794898	0.426673
Akap4	50579.9	-0.00168919	0.0562457	-0.0300323	0.976041
Aldoart2	5833.08	0.0556992	0.0568115	0.980421	0.326878
Ankar	14178.5	0.0379425	0.0530766	0.714863	0.474694
Ankef1	6281.72	0.0444744	0.0521456	0.852889	0.393721
Ankrd54	1946.23	-0.0281733	0.155403	-0.181292	0.856138
Ankrd61	3317.03	0.158986	0.0593099	2.68059	0.00734924
Ankrd7	1334.55	0.0758458	0.0858844	0.883115	0.377174
Apobec4	518.549	0.147302	0.194745	0.756381	0.449421
Aprt	96.5591	-0.295171	0.335389	-0.880086	0.378813
Aptx	1500.62	0.131678	0.0784159	1.67923	0.0931071
Aqp7	8356.79	0.0396287	0.0536703	0.738373	0.460288
Aqp9	1069.26	-0.189726	0.148313	-1.27923	0.200816
Arf4	3770.77	-0.0645944	0.0803325	-0.804088	0.421346
Arhgef6	2474.67	0.170632	0.0929826	1.8351	0.066491
Arl13b	2172.04	0.0885171	0.123039	0.719425	0.471879
Arl2bp	5606.19	0.00756682	0.0668255	0.113233	0.909846
Arl3	2938.76	-0.0358243	0.0638267	-0.561275	0.57461
Arl6ip1	5432.22	-0.0929941	0.0794523	-1.17044	0.241824
Arrdc5	3165.65	0.049838	0.0693071	0.719089	0.472086
Art3	3789.59	-0.0947119	0.0782317	-1.21066	0.226026
Asb17	1883.45	0.10504	0.101699	1.03285	0.301672
Asb8	1517.48	-0.037187	0.0886052	-0.419693	0.67471
Asrgl1	29176	0.0238324	0.0553449	0.430617	0.666747
Atad1	6148.4	0.0528579	0.0876578	0.603003	0.546507
Atad5	748.741	-0.0934201	0.116686	-0.80061	0.423357
Atl3	10302.4	0.0221519	0.0650329	0.340626	0.733385
Atp1a4	20453	0.157348	0.0593092	2.65301	0.00797778
Atp1b3	5799.29	-0.0511822	0.054848	-0.933165	0.350735
Atp6ap1l	1283.4	-0.0483696	0.0804624	-0.601146	0.547743
Atp6v1e2	1633.73	0.0782649	0.0836216	0.93594	0.349304
Atxn3	6207.5	0.0596062	0.0502703	1.18571	0.235735
Atxn7l3b	11667.7	-0.11894	0.0551412	-2.15701	0.0310046
Aurka	3263.35	-0.0617976	0.0749832	-0.824153	0.409852
Banf2	483.486	0.141789	0.130145	1.08947	0.275946
Baz1a	15146.7	-0.0652724	0.0421829	-1.54737	0.121775
Bbx	7517.49	0.088015	0.0519501	1.69422	0.0902232
Bcas2	653.717	-0.284579	0.134555	-2.11496	0.0344335
Bcl2l14	4626.46	-0.0131909	0.0546408	-0.241412	0.809236
Best1	3711.52	0.202815	0.0563993	3.59606	0.000323075
Birc5	542.313	-0.0570394	0.119949	-0.475532	0.634408
Bpifa3	2191.2	0.0753632	0.107303	0.702343	0.482466
Bscl2	7331.18	-0.0581447	0.0609938	-0.953289	0.340444
Btbd16	4651.4	0.0467458	0.0683305	0.684112	0.493904
Bzw1	5176.86	-0.0757951	0.0549431	-1.37952	0.167734
Cabs1	22584.9	-0.124732	0.0664125	-1.87813	0.0603629
Cabyr	8353.59	0.127216	0.0576329	2.20734	0.0272901
Calm2	22498.2	-0.154879	0.05741	-2.69777	0.00698049
Calr3	6708.47	0.0457166	0.0629234	0.726543	0.467506
Capza3	8005.76	0.049017	0.0524178	0.935123	0.349725
Car2	998.586	0.224612	0.121045	1.85561	0.063509
Carhsp1	2991.29	-0.0376655	0.0642125	-0.586576	0.557488
Cast	4107.94	0.195498	0.0650405	3.00579	0.00264895
Catsper2	5229.95	-0.124242	0.0874205	-1.4212	0.155257
Catsper3	1875.44	-0.0402514	0.0936811	-0.429664	0.66744
Catsper4	611.921	0.25382	0.189467	1.33965	0.18036
Cby1	1477.64	0.00446033	0.0989966	0.0450553	0.964063
Ccdc105	1077.41	0.0538399	0.137978	0.390206	0.696384
Ccdc113	2426.34	-0.0191235	0.0771351	-0.247922	0.804195
Ccdc116	3052.77	0.0682234	0.0645491	1.05692	0.290547
Ccdc169	2189.52	0.280128	0.0849424	3.29786	0.000974258
Ccdc173	2851.94	-0.114836	0.0757173	-1.51664	0.129358
Ccdc175	4000.17	-0.102059	0.089909	-1.13513	0.25632
Ccdc178	2141.81	-0.0257894	0.146778	-0.175703	0.860527
Ccdc27	1136.3	0.451624	0.107158	4.21458	2.50248e-05
Ccdc38	4756.29	-0.11368	0.0825529	-1.37705	0.168496
Ccdc39	2802.71	-0.137934	0.0766045	-1.80061	0.0717651
Ccdc54	10374.6	-0.0126026	0.0671231	-0.187753	0.85107
Ccdc62	2205.68	-0.0124806	0.072206	-0.172847	0.862772
Ccdc63	4437.97	0.137237	0.0640464	2.14277	0.0321313
Ccdc81	4344.16	0.0370432	0.0950074	0.389898	0.696612
Ccdc83	6690	-0.102404	0.069563	-1.4721	0.140993
Ccdc89	2090.59	0.0937193	0.0737589	1.27062	0.203865
Ccdc91	10926.1	0.00903962	0.0448744	0.201443	0.840352
Ccer1	6379.94	0.118472	0.0597677	1.98222	0.0474551
Ccin	5146.27	0.0524706	0.0703942	0.745382	0.456041
Ccna1	3832.03	-0.0574432	0.0729408	-0.787532	0.430971
Ccnd1	259.197	-0.304988	0.293658	-1.03858	0.298999
Ccne2	1628.74	-0.329323	0.0946538	-3.47923	0.000502849
Ccp110	5812.04	-0.231101	0.105893	-2.1824	0.0290803
Ccsap	717.404	0.136456	0.12342	1.10562	0.268891
Ccser2	3408.17	0.079297	0.0720203	1.10104	0.270881
Cct6b	5262.26	-0.108594	0.0568403	-1.91051	0.056068
Cd320	1658.49	-0.127341	0.0755974	-1.68446	0.0920935
Cdc14a	4074.08	-0.018755	0.0773798	-0.242376	0.808489
Cdc20	2447.77	-0.18373	0.0735083	-2.49945	0.0124387
Cdc42ep3	2163.68	-0.122864	0.0824704	-1.4898	0.136278
Cdca8	2864.77	-0.0679528	0.0800744	-0.848621	0.396092
Cdk2ap2	160.251	-0.314937	0.259867	-1.21192	0.225545
Cdkn1c	168.91	0.448394	0.206555	2.17083	0.0299443
Cdkn2aip	4345.51	0.0477083	0.0819439	0.582207	0.560427
Cdrt4	893.338	0.0958062	0.0990365	0.967383	0.333353
Cdv3	7026.38	-0.114895	0.0843223	-1.36257	0.173018
Cenpv	1671.29	-0.159825	0.0943016	-1.69483	0.0901086
Cep112	2643.85	0.0379624	0.0706333	0.537458	0.590951
Cep290	13409.9	-0.0749096	0.0780205	-0.960128	0.336991
Cep72	2320.26	-0.110947	0.0658644	-1.68447	0.0920905
Cetn1	6866.83	-0.0442825	0.0677378	-0.653733	0.513284
Chd5	8318.87	0.0327538	0.0953388	0.343551	0.731184
Chl1	16362	0.079254	0.0472205	1.67838	0.0932727
Chmp2b	1977.49	-0.146736	0.075427	-1.9454	0.0517266
Cited1	633.866	-0.812731	0.513341	-1.58322	0.113372
Cklf	757.923	-0.133756	0.10919	-1.22499	0.220581
Cks2	1476.85	-0.172969	0.0849368	-2.03645	0.0417052
Clgn	20209.2	-0.0750522	0.064691	-1.16016	0.245982
Clmn	7046.93	0.0148666	0.0790992	0.187949	0.850916
Clpb	18768	-0.0281968	0.0502512	-0.561117	0.574718
Cmtm2a	37315.8	-0.0454652	0.0495651	-0.917283	0.358994
Cog6	9105.08	-0.116909	0.0667245	-1.75212	0.0797531
Col20a1	858.517	0.0538476	0.106009	0.507953	0.611486
Col22a1	5130.55	0.120765	0.0938223	1.28716	0.198037
Coprs	531.096	-0.147066	0.178781	-0.822603	0.410734
Coro2a	2735.07	0.0169538	0.0794783	0.213313	0.831083
Cox6b2	4634.88	0.0769237	0.0881259	0.872884	0.382726
Cox7b2	6602.76	-0.25748	0.0565327	-4.55454	5.25e-06
Cox8c	9694.15	0.0711981	0.053198	1.33836	0.180779
Crcp	1319.24	-0.0347802	0.0910544	-0.381971	0.702483
Creb3l4	152.835	0.252364	0.278888	0.904892	0.365523
Creld2	2889.2	-0.0536018	0.0845628	-0.633869	0.526166
Crem	5028.1	-0.0286251	0.0520492	-0.549963	0.582345
Crls1	2286.79	0.0106136	0.0753455	0.140866	0.887976
Csnk1g2	10242.2	-0.0245057	0.0570495	-0.429552	0.667522
Csnka2ip	2536.07	0.0556179	0.0716608	0.776127	0.437674
Cst13	2323.85	0.148479	0.0975086	1.52273	0.127827
Cst8	3072.67	-0.0270625	0.10654	-0.254012	0.799486
Cstl1	854.171	0.241209	0.130193	1.8527	0.0639256
Ctag2	435.974	0.313726	0.141924	2.21051	0.0270697
Cxxc5	2703.46	-0.0633478	0.0613545	-1.03249	0.301844
Cylc1	2291.76	-0.0159379	0.0804449	-0.198122	0.84295
Cyp51	7940.75	-0.00802121	0.0549986	-0.145844	0.884045
Dcun1d4	4143.49	0.0567378	0.0594306	0.954689	0.339735
Dda1	3801	-0.00265742	0.0710434	-0.0374055	0.970162
Ddi1	2850.3	0.0148889	0.078517	0.189627	0.849601
Ddt	1327.86	-0.0246855	0.0883066	-0.279543	0.779828
Ddx20	12313.9	0.108759	0.0587764	1.85039	0.0642574
Ddx25	12836.1	-0.123323	0.0525712	-2.34583	0.018985
Ddx4	17586.2	-0.0991619	0.0562506	-1.76286	0.0779241
Dgat2	5689.37	0.122257	0.0628828	1.94421	0.0518702
Dis3l	5792.79	-0.0730089	0.055692	-1.31094	0.189878
Dkkl1	15969	-0.0643154	0.0486982	-1.32069	0.186604
Dlgap4	1635.58	0.138891	0.0993704	1.39771	0.162199
Dmrtb1	2426.79	-0.122746	0.0915977	-1.34006	0.180226
Dnaaf1	36751.1	-0.08617	0.0471025	-1.82942	0.0673373
Dnah8	25164.7	-0.0603089	0.0695873	-0.866664	0.386126
Dnaja4	10322.3	0.13098	0.0539275	2.42882	0.0151482
Dnajb13	3546.13	0.000978036	0.060283	0.0162241	0.987056
Dnajb7	7354.79	0.0598837	0.0760305	0.787627	0.430915
Dnajb8	9316.2	0.0332127	0.0558484	0.594694	0.552048
Dnajc5b	7086.92	0.10198	0.0524579	1.94403	0.051892
Dpy30	3135.27	0.068878	0.0578092	1.19147	0.233469
Dpysl3	3452.29	0.110338	0.0850456	1.2974	0.194492
Dscc1	42.7788	0.0380056	0.401547	0.0946479	0.924594
Dydc2	1185.81	0.269722	0.12572	2.14542	0.0319192
Dynll2	5928.16	0.164514	0.0754428	2.18064	0.0292101
Dzip1	17164.6	0.0357912	0.0506543	0.706577	0.479829
Eef1d	12406.9	-0.0484525	0.0466964	-1.03761	0.299454
Efcab3	4220.23	0.0742174	0.0624806	1.18785	0.234894
Efcab5	5589.62	-0.172985	0.125519	-1.37815	0.168157
Efcab9	1731.86	-0.0600557	0.0956742	-0.62771	0.530194
Efhb	1715.09	0.091835	0.113018	0.812571	0.416464
Efhd1	6903.46	0.0133538	0.0507369	0.263196	0.792399
Eif1b	2293.07	-0.0477611	0.0643424	-0.742296	0.457908
Eif4e	6708.62	-0.0602486	0.048574	-1.24035	0.214846
Eif4h	6061.65	-0.0364581	0.0540066	-0.675068	0.499633
Elavl2	199.335	-0.314854	0.18847	-1.67058	0.0948042
Elp5	906.894	0.00301495	0.109121	0.0276294	0.977958
Enkur	4119	0.0336861	0.0728344	0.462503	0.643721
Eqtn	2197.93	0.159268	0.078269	2.03489	0.0418624
Exosc3	259.309	0.0425788	0.191367	0.222498	0.823926
Fabp12	3827.8	0.15395	0.108363	1.42068	0.155409
Fam161a	8398.26	0.0552153	0.0584062	0.945368	0.344471
Fam166a	3930.86	0.0923072	0.0977145	0.944662	0.344831
Fam170b	2736.75	0.144007	0.0661489	2.17702	0.0294791
Fam216a	4537.8	-0.183913	0.0635479	-2.89409	0.00380263
Fam217a	1516.11	0.139351	0.101841	1.36832	0.171211
Fam221b	10003.8	0.027117	0.0564413	0.480445	0.630911
Fam229a	2745.69	0.00256076	0.1138	0.0225023	0.982047
Fam24a	2224.24	-0.036748	0.0776312	-0.473366	0.635952
Fam53c	870.156	0.295086	0.125376	2.3536	0.0185924
Fam71d	8896.44	0.112567	0.0809731	1.39018	0.164473
Fam71e1	6440.39	0.0487071	0.0734604	0.663039	0.507305
Fam71f1	7822.92	0.102374	0.0530715	1.92899	0.0537322
Fam71f2	5048.25	0.0606245	0.0861242	0.70392	0.481482
Fancd2os	3535.56	0.032825	0.061177	0.536558	0.591573
Fbp1	4809.8	0.180978	0.138134	1.31016	0.190142
Fbxl13	3484.55	0.077155	0.0649855	1.18727	0.235123
Fhl5	6557.92	0.0176308	0.0811186	0.217345	0.827939
Flywch1	3393.31	-0.138465	0.0649395	-2.13222	0.0329892
Fscb	7269.63	0.0293022	0.0713598	0.410626	0.681347
Fscn3	4501.91	0.101239	0.0862222	1.17416	0.24033
Fsip1	3272.25	-0.115435	0.0827297	-1.39533	0.162917
Ftmt	1339.95	0.0641923	0.0961804	0.667416	0.504506
Gabarapl1	2132.49	-0.00974005	0.0919501	-0.105928	0.91564
Galnt3	5353.37	-0.115458	0.088737	-1.30113	0.193215
Galntl5	16130.2	0.0680319	0.0587708	1.15758	0.247035
Gapdhs	33275.7	0.0267042	0.0446901	0.597541	0.550146
Ggnbp1	12148.8	-0.0732261	0.0552586	-1.32515	0.185121
Gk2	17996.2	-0.0344404	0.0848194	-0.406044	0.68471
Gkap1	21239.6	-0.0760491	0.0496349	-1.53217	0.125481
Glipr1l1	2017.17	-0.163258	0.0961409	-1.69811	0.0894869
Glipr1l2	685.819	-0.262204	0.143467	-1.82763	0.0676053
Glrx2	5232.65	-0.0569153	0.0660853	-0.861241	0.389106
Glul	32342.2	-0.312915	0.107367	-2.91444	0.00356329
Gmps	9962.23	-0.0877405	0.0549358	-1.59715	0.110233
Gnpda2	224.804	-0.155975	0.178806	-0.872313	0.383038
Got1l1	694.231	0.295132	0.100081	2.94892	0.00318882
Gpd2	9097.21	0.110134	0.0750864	1.46677	0.142439
Gpr160	2471.42	0.0063192	0.0720054	0.0877601	0.930067
Gprc5b	607.6	-0.0464275	0.154112	-0.301259	0.763217
Gsg1	50985.7	0.0126077	0.0646675	0.194962	0.845422
Gstt4	6999.8	0.022328	0.0700154	0.318902	0.749801
Gtf2b	1106.55	-0.103294	0.0952711	-1.08421	0.278272
Habp4	5642.32	0.00138938	0.0573297	0.0242349	0.980665
Hagh	4753.29	-0.0618316	0.0665333	-0.929333	0.352717
Hdgf	11022.2	-0.14431	0.0649881	-2.22057	0.0263804
Hdgfl1	4684.43	-0.169993	0.0990181	-1.71679	0.0860172
Hemgn	12367.3	0.215316	0.0677144	3.17977	0.00147392
Herpud1	4120.51	-0.0664835	0.0531081	-1.25185	0.210624
Herpud2	2297.48	0.0281456	0.0671406	0.419204	0.675067
Hils1	10831.8	0.0373422	0.0681037	0.548314	0.583476
Hk1	51964.3	-0.0320689	0.0439314	-0.729976	0.465405
Hmgb4	13839.6	0.0268918	0.054486	0.493555	0.621621
Hook1	13240.7	-0.0188399	0.0436703	-0.431412	0.666169
Hsbp1	5386.34	-0.0835277	0.0763877	-1.09347	0.274187
Hsfy2	2455.03	0.0666898	0.0844288	0.789894	0.42959
Hspa1l	19290.5	0.0472313	0.0705148	0.669806	0.502981
Hspa2	48117.8	-0.0670113	0.0423745	-1.58141	0.113785
Hspa5	15949.5	-0.281021	0.111064	-2.53026	0.0113978
Hyal5	2833.83	0.0491101	0.0675061	0.727491	0.466925
Insl6	2778.36	-0.0845603	0.0688954	-1.22737	0.219683
Iqcf1	2038.14	0.111585	0.104749	1.06526	0.286759
Iqcf3	32580.7	-0.0175309	0.0584178	-0.300095	0.764105
Iqcf5	4338.38	-0.0151198	0.0813886	-0.185773	0.852623
Iqcg	3197.48	-0.00969409	0.0777895	-0.124619	0.900825
Iqub	7023.12	-0.0750121	0.201452	-0.372357	0.709627
Isg20l2	3301.45	0.0819814	0.0633717	1.29366	0.195783
Itgae	857.423	-0.244108	0.108958	-2.24038	0.0250663
Itgb3bp	2632.69	-0.095953	0.086556	-1.10857	0.267618
Izumo1	2235.97	0.0256532	0.0679979	0.377265	0.705977
Izumo3	3181.42	0.0714849	0.0829066	0.862234	0.388559
Jazf1	229.772	-0.00431269	0.184347	-0.0233945	0.981336
Kcnj9	667.696	-0.0286559	0.106707	-0.268548	0.788277
Kctd19	4668.01	0.0275045	0.0602829	0.456257	0.648205
Kif2a	3966.24	-0.0665647	0.065391	-1.01795	0.308702
Kif2b	10955.9	0.128863	0.0605274	2.129	0.033254
Kif2c	7833.43	0.0225977	0.0595181	0.379678	0.704184
Kif3b	10619.8	-0.0832659	0.0804719	-1.03472	0.3008
Kifap3	12298.2	-0.0239892	0.0496547	-0.483121	0.62901
Klhl10	9709.77	-0.0263497	0.046413	-0.567722	0.570224
Knstrn	3966.46	0.0151138	0.0706616	0.21389	0.830633
Larp1b	12225.6	-0.239385	0.119741	-1.99918	0.0455889
Lca5l	8361.82	-0.109356	0.0625929	-1.74711	0.0806187
Ldhc	17932.4	-0.0915787	0.0484326	-1.89085	0.0586447
Lef1	1297.33	-0.0137023	0.0802534	-0.170738	0.86443
Lgals8	7207.52	-0.0461961	0.0600956	-0.768711	0.442065
Lipe	7035.1	-0.0669353	0.0558904	-1.19762	0.231066
Lmnb2	1615.2	-0.0835536	0.0983068	-0.849927	0.395366
Lpcat2b	2738.97	0.0447409	0.0712538	0.627909	0.530063
Lpin1	8327.09	0.0502739	0.0667579	0.753078	0.451403
Lrif1	5564.98	0.114266	0.231091	0.494463	0.620979
Lrp2bp	2549.35	0.143663	0.107242	1.33961	0.180373
Lrrc18	8648.42	-0.00398405	0.0743446	-0.053589	0.957263
Lrrc23	1838.4	-0.0148748	0.112629	-0.132069	0.89493
Lrrc34	3368.01	-0.0484301	0.0725062	-0.667945	0.504169
Lrrc51	9430.04	-0.107778	0.0637173	-1.6915	0.0907421
Lrrc57	2245.15	0.118841	0.0894018	1.32929	0.183754
Lrrc72	300.205	0.185186	0.153336	1.20771	0.227159
Lrrc8b	16952.8	0.104274	0.0552535	1.88719	0.0591351
Lrrc9	7961.72	0.0125912	0.0567021	0.222058	0.824269
Luzp1	7879.64	0.120002	0.0505027	2.37614	0.0174947
Lyar	17458.3	0.0240112	0.0639429	0.375511	0.707281
Lypla1	3783.64	-0.0301395	0.0547185	-0.55081	0.581764
Lyzl1	2287.73	-0.0154489	0.0771759	-0.200178	0.841342
Lyzl4	987.1	0.0311771	0.108657	0.286933	0.774164
Lyzl6	763.923	0.142878	0.109479	1.30507	0.191868
Lztfl1	5589.17	-0.179093	0.077983	-2.29657	0.0216433
Mbd3l1	1113.79	0.0860626	0.11931	0.721335	0.470704
Mdh1b	3101.54	-0.231491	0.117091	-1.97702	0.0480394
Mex3d	10195.4	0.0239784	0.0668106	0.3589	0.71967
Mfap3l	10819.9	0.0773206	0.0829416	0.932228	0.351219
Mgat4c	615.918	-0.168378	0.121462	-1.38626	0.165668
Mgll	9510.2	-0.0987614	0.0622274	-1.58711	0.112489
Mical3	2550.12	0.142953	0.0794346	1.79963	0.0719192
Micalcl	5940.77	0.0766158	0.0579131	1.32294	0.185854
Mif4gd	1800.88	-0.0750947	0.0787712	-0.953327	0.340424
Mlf1	10106.6	0.0311433	0.0490805	0.634534	0.525732
Mllt10	13036.2	-0.0598467	0.0496294	-1.20587	0.227867
Mllt11	1212.39	0.127988	0.0908083	1.40943	0.158707
Mns1	6605.46	0.0151318	0.0939554	0.161053	0.872052
Morc2b	4396.64	0.384465	0.548923	0.700399	0.483678
Morf4l1	17366.9	-0.0869731	0.0468846	-1.85505	0.0635898
Morn3	3816.1	0.053284	0.0685734	0.777036	0.437137
Morn5	2410.64	-0.0401907	0.0726537	-0.553183	0.580138
Mphosph8	4539.59	-0.0392792	0.0622465	-0.631027	0.528023
Mpi	2842.56	-0.0281087	0.0681456	-0.41248	0.679988
Ms4a5	4385.36	-0.0359742	0.0728193	-0.49402	0.621292
Mtfr1	6505.57	0.0534548	0.0627866	0.851373	0.394562
Mycbpap	3424.95	-0.00226276	0.0615053	-0.0367897	0.970653
Nabp1	2449.15	0.141884	0.0675076	2.10175	0.0355753
Nbr1	13675.5	-0.00981798	0.0479991	-0.204545	0.837928
Ndufaf3	8168.62	-8.38021e-05	0.0727187	-0.00115241	0.999081
Nfatc2ip	1783.41	-0.0295364	0.0813705	-0.362987	0.716615
Nipbl	21533.5	-0.0656811	0.0788668	-0.83281	0.404952
Nipsnap3a	1210.73	0.084854	0.101692	0.834423	0.404043
Nkapl	1064.03	-0.0584657	0.12763	-0.458088	0.64689
Nkx2-6	146.342	0.326214	0.25524	1.27807	0.201225
Nlrp14	3449.38	-0.221029	0.0712816	-3.10078	0.0019301
Nme5	6362.41	-0.125551	0.0485573	-2.58562	0.00972047
Nol8	9240.95	-0.20288	0.0898251	-2.25861	0.0239077
Noxred1	6174.81	0.0256405	0.077035	0.332842	0.739253
Nqo2	65.5224	-0.498482	0.548209	-0.909292	0.363196
Nrm	844.303	0.0506312	0.110398	0.458626	0.646503
Nt5c1b	24411.1	0.0351268	0.0528036	0.665235	0.5059
Ntpcr	2681.17	-0.0638896	0.0612928	-1.04237	0.297241
Nubp2	313.213	-0.253785	0.180128	-1.40892	0.15886
Nucks1	616.121	-0.421821	0.196867	-2.14267	0.0321395
Nupl2	622.493	0.143513	0.108207	1.32628	0.184746
Nxt1	1960.21	-0.0708916	0.0886431	-0.799741	0.423861
Oaz3	89599.9	0.0701657	0.0512745	1.36843	0.171177
Odf1	65426.7	0.053405	0.0573975	0.930441	0.352143
Odf3	2883.6	0.160587	0.0608435	2.63934	0.00830684
Odf3b	680.818	0.159313	0.122542	1.30006	0.193579
Odf3l1	2388.17	0.150317	0.0699357	2.14936	0.0316057
Osbp2	9788.99	0.0255535	0.0480136	0.532214	0.594578
Osgin1	2632.13	0.156467	0.0765396	2.04426	0.0409279
Otub2	3966.42	0.166751	0.0851416	1.95852	0.050169
Ovol2	124.511	0.0628309	0.246495	0.254897	0.798803
Pabpc2	9418.87	0.103636	0.216995	0.477595	0.632938
Pabpc6	18196.4	-0.0947276	0.0604657	-1.56663	0.117201
Paip2	7373.05	0.0233621	0.0625735	0.373355	0.708884
Paqr5	5288.44	0.109539	0.06817	1.60685	0.108088
Pbk	2440.55	-0.163226	0.0638721	-2.55551	0.0106032
Pbx4	1159.84	0.0616829	0.188406	0.327394	0.74337
Pcbp3	7138.78	-0.0609497	0.0811116	-0.751431	0.452394
Pcgf6	2751.05	-0.0165506	0.0725248	-0.228206	0.819486
Pde1a	6056.49	0.00367928	0.0770935	0.0477249	0.961936
Pde8a	2290.93	-0.0728846	0.0718213	-1.01481	0.310199
Pdilt	9285.21	0.0419688	0.0541014	0.775743	0.437901
Pdpk1	3932.82	0.0700686	0.0721181	0.971581	0.331259
Pdzd8	5465.48	-0.0947713	0.0649294	-1.4596	0.144399
Pdzd9	3662.18	-0.0965848	0.0894763	-1.07945	0.280389
Pdzk1ip1	1566.54	0.0447085	0.0769508	0.581001	0.56124
Pex13	2448.32	2.51643e-08	0.0783039	3.21367e-07	1
Pex5l	2124.76	0.000731572	0.0699464	0.0104591	0.991655
Pfn3	990.397	-0.0739421	0.116466	-0.63488	0.525507
Phf2	3007.38	0.0127452	0.0758725	0.167981	0.866598
Phospho2	17299.9	-0.203051	0.0623975	-3.25414	0.00113735
Phyhipl	8184.88	0.0237706	0.0560617	0.424007	0.671561
Pigf	638.121	-0.0831763	0.110012	-0.756065	0.44961
Pik3ip1	520.5	-0.164776	0.117678	-1.40023	0.161445
Piwil1	10609.5	-0.182693	0.0675274	-2.70547	0.00682088
Pkib	8750.07	0.0111725	0.0500924	0.223038	0.823506
Pla2g10	759.356	0.189929	0.0997331	1.90437	0.0568614
Plac8l1	608.83	-0.0657098	0.156351	-0.42027	0.674288
Plcz1	7946.85	0.00790444	0.0557633	0.14175	0.887278
Plekhh2	9824.99	0.0453296	0.0815495	0.555854	0.578311
Pmfbp1	18036.5	0.0906198	0.047657	1.9015	0.0572364
Pphln1	2703.32	-0.0169148	0.0831978	-0.203308	0.838894
Ppm1a	4599.15	-0.0402306	0.054698	-0.735504	0.462033
Ppm1d	7325.38	-0.0634869	0.0541446	-1.17254	0.240979
Ppp1r32	4968.42	0.117076	0.0659058	1.77641	0.0756659
Ppp2r2b	2888.22	-0.0617193	0.0849082	-0.726895	0.46729
Ppp3ca	460.088	-0.276531	0.153941	-1.79634	0.0724405
Ppp3r2	5485.25	-0.102259	0.0559175	-1.82876	0.0674362
Prc1	6644.85	-0.135599	0.0643715	-2.1065	0.0351608
Prdx4	2368.16	-0.102309	0.0715865	-1.42917	0.152955
Prkar2a	3451.04	0.053894	0.078125	0.689842	0.490293
Prkcd	3488.75	0.0348103	0.0632388	0.550458	0.582005
Prkcq	4914.79	-0.0118879	0.0623604	-0.190633	0.848813
Prm3	5659.57	0.0506237	0.0514592	0.983764	0.325231
Proca1	7718.84	0.0982965	0.0606727	1.62011	0.105209
Prok2	577.795	0.0795496	0.114609	0.694094	0.487623
Prr22	4964.96	0.0161155	0.0563387	0.286047	0.774842
Prss37	3804.78	0.154385	0.0860846	1.79341	0.0729078
Prss46	6245.81	-0.00639229	0.0526622	-0.121383	0.903388
Prss55	1849.11	0.097004	0.0847026	1.14523	0.252113
Prss58	1416.99	0.024115	0.118874	0.202862	0.839243
Psd3	2478.3	0.147886	0.0688299	2.14857	0.0316687
Psma6	14247.7	-0.00774278	0.049649	-0.15595	0.876072
Psma8	2838.3	-0.202953	0.0677668	-2.99488	0.00274555
Psmf1	7895.02	0.0487325	0.0539348	0.903544	0.366237
Pttg1	1779.23	-0.068917	0.075023	-0.918611	0.358299
Pwwp2b	6546.19	0.164888	0.0909642	1.81267	0.0698822
Rac1	763.757	-0.323838	0.176307	-1.83678	0.0662419
Rangap1	16281.7	0.0346475	0.0708087	0.489311	0.624621
Rasa3	135.719	-0.471104	0.301059	-1.56482	0.117625
Rasl2-9	563.981	-0.0322712	0.109812	-0.293878	0.768851
Rbm28	2796.38	0.00997125	0.0607896	0.164029	0.869708
Rbm4b	5722.77	-0.00629667	0.0579794	-0.108602	0.913518
Rbms1	2660.6	0.0820495	0.0696699	1.17769	0.238921
Rcc1	3018.79	0.0983162	0.0644728	1.52492	0.127278
Rdh11	4363.73	-0.22663	0.075417	-3.00503	0.00265557
Reep6	25490	0.0584796	0.0419587	1.39374	0.163396
Rexo2	940.379	-0.0938686	0.0940038	-0.998561	0.318007
Rfx8	3949.02	-0.115772	0.0848704	-1.3641	0.172535
Ribc1	1384.7	0.073257	0.0886462	0.826398	0.408578
Rnf151	4694.1	0.101931	0.0967431	1.05362	0.292056
Rnf166	1411.67	-0.138988	0.0890748	-1.56035	0.118676
Rnf38	6541.23	0.0479763	0.066784	0.71838	0.472523
Rnf4	3647.46	0.0483382	0.0703219	0.687384	0.491841
Rnf7	2852.03	-0.0601743	0.0656957	-0.915956	0.35969
Rnls	326.733	0.0311345	0.142514	0.218467	0.827065
Ropn1	9338.36	0.0433019	0.0854344	0.506844	0.612264
Rp9	495.226	-0.00631006	0.151462	-0.0416611	0.966769
Rpl10l	571.292	-0.217348	0.141635	-1.53457	0.124891
Rsbn1	5576.43	0.0792167	0.0576113	1.37502	0.169125
Rsph1	1039.02	-0.0739018	0.0913588	-0.808919	0.418562
Scamp1	1362.22	-0.125825	0.108534	-1.15932	0.246327
Scamp2	1026.97	-0.0387239	0.125545	-0.308447	0.757742
Sccpdh	836.892	0.663455	0.552405	1.20103	0.22974
Scp2d1	2414.3	0.145619	0.0673698	2.16148	0.0306579
Serf1	7611.01	0.0344229	0.0481573	0.714803	0.474731
Setx	25456.5	-0.133637	0.0643937	-2.07531	0.0379577
Sgms1	11432.8	-0.03888	0.043179	-0.900439	0.367887
Sgms2	2374.1	0.0996104	0.102308	0.973634	0.330238
Sh3d21	17191.4	0.107602	0.055293	1.94603	0.0516512
Sh3rf2	5849.39	0.0792674	0.0802731	0.987472	0.323412
Shcbp1l	8867.6	-0.158708	0.0456101	-3.47968	0.000502013
Siah2	423.642	0.128608	0.130386	0.986364	0.323955
Slc16a7	6274.97	0.0339498	0.0489274	0.693882	0.487756
Slc25a31	1958.68	-0.173542	0.0765046	-2.26839	0.0233056
Slc25a37	462.632	0.177211	0.141533	1.25208	0.210541
Slc35g3	2946.61	0.0931838	0.0640576	1.45469	0.145756
Slc9b1	2933.21	0.0326121	0.0754966	0.431968	0.665764
Slco6c1	3976.83	-0.0120788	0.0773323	-0.156193	0.875881
Slfnl1	4813.93	0.117566	0.081121	1.44927	0.147263
Smap1	5263.07	-0.0197442	0.057595	-0.34281	0.731741
Smc4	15302.9	-0.162563	0.0537889	-3.02225	0.00250907
Smpd5	3892.79	0.122008	0.0984122	1.23976	0.215063
Sox5	9051.81	0.127182	0.067397	1.88706	0.0591519
Spaca1	4666.36	0.0481596	0.0536568	0.897548	0.369427
Spaca3	1701.68	0.00492432	0.0821948	0.0599103	0.952227
Spaca4	2139.35	0.0937765	0.068517	1.36866	0.171106
Spaca7	3721.04	0.104786	0.0628367	1.66759	0.0953963
Spag4	4965.53	0.147692	0.0605376	2.43968	0.0147003
Spag6	1234.83	0.0803748	0.105947	0.758635	0.448071
Spam1	7476.5	-0.150354	0.0841213	-1.78734	0.0738819
Spata18	30207.8	0.115464	0.0447094	2.58255	0.00980729
Spata19	9206.47	0.0436535	0.0657047	0.664389	0.506442
Spata20	43968.7	0.00943152	0.0488497	0.193072	0.846902
Spata21	13074.8	0.061641	0.0659214	0.935067	0.349754
Spata25	1120.4	0.0579853	0.105133	0.551544	0.58126
Spata3	6161.71	0.127196	0.0743233	1.71138	0.0870101
Spata32	3741.14	0.0773786	0.0631274	1.22575	0.220292
Spata4	12084.3	-0.038634	0.044641	-0.865438	0.386798
Spata6	58446.1	0.0269466	0.0539735	0.499256	0.617599
Spata7	23503.4	0.0662075	0.0673946	0.982386	0.32591
Spata9	2425.48	-0.0520599	0.100922	-0.51584	0.605966
Spatc1	2574.3	0.0600276	0.0608334	0.986754	0.323763
Spatc1l	1966.96	-0.044935	0.100278	-0.448106	0.654077
Spdya	3486.92	-0.11313	0.059433	-1.90348	0.0569782
Spem1	8480.37	0.0534058	0.0594229	0.898742	0.36879
Spesp1	18872.3	-0.093433	0.0571573	-1.63467	0.102119
Spink2	16247.7	-0.0544423	0.0486123	-1.11993	0.262744
Sppl2c	4439.84	0.143193	0.0974977	1.46869	0.141918
Spz1	14306.7	0.0837801	0.0661988	1.26558	0.205663
Srpk2	9696	0.019015	0.0445574	0.426753	0.669559
Ssmem1	8466.82	0.0887556	0.0657217	1.35048	0.176863
St6galnac2	23456.5	0.111421	0.0497272	2.24063	0.0250498
Stard10	4481.93	-0.0225407	0.0623654	-0.36143	0.717778
Stk33	13083.9	-0.065383	0.0527483	-1.23953	0.215149
Stk35	1608.26	-0.0820371	0.0906358	-0.905129	0.365397
Stra8	214.411	-0.356509	0.17333	-2.05682	0.0397036
Sun5	1977.06	0.200208	0.114703	1.74544	0.0809075
Syce1	2813.85	-0.141808	0.0939116	-1.51001	0.13104
Syce2	263.363	-0.308096	0.172169	-1.7895	0.0735348
Sycp2	12983.4	-0.115728	0.0495861	-2.33389	0.0196016
Sycp3	9325.98	-0.22809	0.0532492	-4.28345	1.84021e-05
Tbata	2610.21	0.0908004	0.0713193	1.27315	0.202964
Tbc1d20	3452.01	0.00787901	0.0908261	0.0867483	0.930872
Tbc1d23	1744.58	0.0629305	0.0857249	0.734099	0.462889
Tbpl1	7303.87	-0.187945	0.0621811	-3.02254	0.00250666
Tcea2	5606.23	-0.0455434	0.0638466	-0.713326	0.475644
Tchp	7268.06	-0.139371	0.0958682	-1.45378	0.146007
Tcp1	10655.1	-0.147099	0.0709307	-2.07384	0.038094
Tctex1d1	1688.68	-0.0242314	0.0903052	-0.268327	0.788447
Tctex1d2	1879.7	0.0135273	0.0770628	0.175537	0.860658
Tdrd6	55517.6	-0.0744448	0.0535108	-1.39121	0.164161
Tekt1	9460.48	-0.0728195	0.0638812	-1.13992	0.254319
Tekt2	9695.89	-0.00635753	0.0613087	-0.103697	0.91741
Tekt4	4378.3	-0.0443108	0.0622907	-0.711355	0.476864
Tepp	745.59	0.249617	0.104906	2.37943	0.0173394
Tes	4838.95	-0.00389494	0.0593674	-0.0656075	0.94769
Tescl	508.699	0.0371967	0.157214	0.236598	0.812968
Tex19.1	400.361	-0.400307	0.158211	-2.53021	0.0113995
Tex21	1656.65	0.131374	0.0957622	1.37188	0.1701
Tex35	2540.72	0.125108	0.0876998	1.42655	0.153711
Tex36	5471.38	0.0659879	0.0646629	1.02049	0.307496
Tex37	4083.67	0.133404	0.10991	1.21376	0.22484
Tex38	322.277	-0.00740747	0.185238	-0.0399889	0.968102
Tfam	205.125	-0.325728	0.228791	-1.4237	0.154535
Them6	1150.54	-0.0442137	0.108679	-0.406828	0.684134
Thoc7	2416.52	-0.143599	0.0719426	-1.99602	0.0459321
Tmc5	5521.82	-0.0143414	0.0583444	-0.245805	0.805833
Tmco2	6641.54	0.0396592	0.0669304	0.592544	0.553487
Tmem190	670.763	-0.0166045	0.114653	-0.144824	0.88485
Tmem191c	732.194	0.113639	0.119513	0.950848	0.341682
Tmem225	528.126	0.0782042	0.159424	0.490543	0.62375
Tmem232	3797.17	-0.1216	0.103626	-1.17345	0.240616
Tmem247	3402.63	0.105195	0.0835252	1.25944	0.207872
Tmem53	1645.3	-0.0491115	0.0972116	-0.505202	0.613417
Tmem97	5230.51	-0.149302	0.0726429	-2.05529	0.0398511
Tmx4	4204.7	-0.0858743	0.0708387	-1.21225	0.225417
Tnp1	59976.8	0.267419	0.0697923	3.83163	0.000127296
Tnp2	36688.4	0.343677	0.0923986	3.71951	0.000199611
Tomm22	1534.98	-0.261262	0.0863352	-3.02614	0.00247698
Tppp2	3611.17	0.0302051	0.0856885	0.352499	0.724464
Tprn	5496.37	-0.122452	0.0686267	-1.78432	0.0743724
Trim17	3200.56	0.0920084	0.0742593	1.23902	0.21534
Trim36	10902.3	0.0809244	0.0689912	1.17297	0.240809
Triml1	1151.33	0.247462	0.105266	2.35082	0.0187321
Trmt10a	1298.59	0.0228397	0.0957825	0.238454	0.811529
Tsga13	934.076	0.0132432	0.105636	0.125367	0.900233
Tsks	19836	0.00476842	0.0626339	0.0761315	0.939314
Tspan6	15863.5	-0.0994465	0.0545445	-1.82322	0.0682702
Tssk2	8010.54	0.0324837	0.060667	0.535442	0.592344
Tssk3	4088.35	0.0610229	0.0666269	0.91589	0.359724
Tssk4	1960.53	0.0989566	0.0753112	1.31397	0.188856
Tssk6	5051.05	0.197402	0.102091	1.93358	0.0531643
Ttc21b	9717.89	-0.138448	0.0758415	-1.82549	0.0679275
Ttll10	11141.4	0.162685	0.0505443	3.21866	0.00128791
Ttll7	3667.5	0.0119102	0.0762693	0.156159	0.875907
Ttll9	682.344	0.218343	0.123166	1.77275	0.0762694
Tuba3a	15466.2	-0.120485	0.0673721	-1.78835	0.0737198
Tuba3b	13779.7	-0.11119	0.0616094	-1.80476	0.0711115
Tuba4a	1833.17	0.0176364	0.102916	0.171367	0.863935
Tulp2	21952.8	0.0746252	0.0508328	1.46805	0.14209
Txndc2	4293.83	0.0388931	0.0995076	0.390856	0.695903
Txndc8	1239.83	0.0949737	0.110551	0.859095	0.390288
Ube2g2	1825.81	0.138032	0.0799628	1.7262	0.084312
Ube2n	7393.99	-0.0923587	0.0579716	-1.59317	0.111122
Ube2t	984.459	-0.204572	0.090839	-2.25202	0.0243207
Ubl3	5297.14	-0.0858967	0.0677532	-1.26779	0.204874
Ubqln3	11634.2	-0.00654184	0.0581583	-0.112483	0.91044
Ubqlnl	12000.2	0.0127059	0.0602152	0.211008	0.832881
Ubr7	2349.64	-0.0513088	0.071656	-0.716043	0.473965
Uri1	1041.53	-0.177998	0.131657	-1.35198	0.176382
Usp15	13009.4	-0.000636849	0.0428612	-0.0148584	0.988145
Usp50	4205.44	0.167909	0.0797944	2.10427	0.0353548
Usp7	15355.5	-0.0533346	0.0510449	-1.04486	0.296089
Vasp	2813.51	0.0611706	0.0843429	0.725261	0.468292
Vps26a	6554.46	-0.0881815	0.0685595	-1.2862	0.198372
Vsig1	2281.74	-0.113728	0.0745133	-1.52627	0.126942
Wbp11	8651.42	-0.0529086	0.0541584	-0.976923	0.328607
Wdr48	14535.7	0.0348936	0.0717706	0.486183	0.626837
Wdr64	3918.03	0.0753944	0.0888652	0.848413	0.396208
Wdr78	6276.42	-0.0456607	0.0615104	-0.742324	0.457891
Wfdc15a	427.322	0.142193	0.296714	0.479225	0.631779
Wwp2	1801.37	0.0489741	0.0983382	0.498017	0.618472
Xrcc4	231.914	-0.513297	0.241816	-2.12268	0.033781
Ybx3	28876.4	-0.0825893	0.0419148	-1.97041	0.0487913
Zcchc13	1001.54	0.0935405	0.0904355	1.03433	0.30098
Zdbf2	2293.78	0.204846	0.0900887	2.27382	0.0229767
Zdhhc19	1117.16	0.0988834	0.0881401	1.12189	0.26191
Zfp37	271.368	0.0543776	0.168305	0.323089	0.746628
Zfp451	6768.8	0.121788	0.0906657	1.34327	0.179185
Zmynd10	2795.13	-0.0919356	0.0741287	-1.24022	0.214895
Znhit3	78.7977	-0.256798	0.319375	-0.804064	0.42136
Znrf4	4799.7	-0.103099	0.093506	-1.10259	0.270204
Zp3r	1871	0.00406168	0.0695039	0.0584382	0.9534
Zpbp	8001.06	-0.110634	0.0546958	-2.02271	0.0431035
Zpbp2	2489.62	-0.0768073	0.0733867	-1.04661	0.295279
Zswim2	4913.76	-0.0501311	0.069942	-0.716753	0.473527

## Sheet: 21-day vs control
gene	baseMean	log2FoldChange	lfcSE	stat	pvalue
Abhd16b	1347.8	-0.0417305	0.117836	-0.35414	0.723234
Acrv1	3259.63	0.0422853	0.0681691	0.6203	0.53506
Acsl1	19101.7	0.186006	0.060814	3.0586	0.00222375
Actg2	154.796	-0.376294	0.723788	-0.519895	0.603136
Actl11	11304.3	0.112963	0.0596142	1.89491	0.0581048
Actl7a	8653.82	0.0745927	0.0580185	1.28567	0.198558
Actrt2	11067.8	-0.0416124	0.0694326	-0.59932	0.54896
Acyp1	2117.02	-0.179226	0.0855302	-2.09547	0.0361288
Adam2	8650.22	-0.0937941	0.0554926	-1.69021	0.0909883
Adam24	6168.55	-0.0173681	0.0617608	-0.281215	0.778545
Adgb	4760.25	0.188571	0.0790962	2.38407	0.0171225
Agpat2	2894.8	0.091285	0.0866057	1.05403	0.291869
Agpat3	6469.58	-0.0921099	0.0665533	-1.384	0.166357
Aif1	5672.46	0.10408	0.0580207	1.79384	0.0728389
Akap1	12460.4	0.118891	0.0579923	2.05012	0.0403526
Akap3	34574.6	0.0384	0.0494928	0.775871	0.437825
Akap4	53520.9	0.129901	0.0528744	2.45677	0.0140191
Aldoart2	5901.16	0.0610144	0.0626761	0.973487	0.330311
Ankar	14107.1	-0.00482054	0.053211	-0.0905929	0.927816
Ankef1	6480.57	0.104796	0.0550682	1.90302	0.0570383
Ankrd54	1743.04	-0.404932	0.137597	-2.94289	0.00325164
Ankrd61	3382.95	0.185773	0.0670735	2.7697	0.00561082
Ankrd7	1353.29	0.0870881	0.0997629	0.872951	0.38269
Apobec4	535.443	0.208089	0.184079	1.13043	0.258293
Aprt	99.4971	-0.233231	0.362245	-0.643848	0.519674
Aptx	1502.02	0.106745	0.0887815	1.20233	0.229235
Aqp7	8494.47	0.0585511	0.0536929	1.09048	0.275501
Aqp9	1098.55	-0.135814	0.128311	-1.05848	0.289838
Arf4	3832.49	-0.0450733	0.0791558	-0.569425	0.569068
Arhgef6	2600.8	0.277834	0.0866434	3.20664	0.00134295
Arl13b	2174.07	0.0641313	0.108791	0.58949	0.555533
Arl2bp	5643.76	-0.0011659	0.0626896	-0.018598	0.985162
Arl3	2878.85	-0.126367	0.0703594	-1.79602	0.0724912
Arl6ip1	5185.17	-0.265521	0.0779755	-3.40518	0.000661201
Arrdc5	3128.81	-0.0113518	0.0721532	-0.157329	0.874985
Art3	3819.04	-0.100945	0.0776344	-1.30026	0.193511
Asb17	1895.51	0.0959345	0.0938635	1.02206	0.30675
Asb8	1570.22	0.0344556	0.0896787	0.384211	0.700822
Asrgl1	29143.2	-0.00758739	0.0438832	-0.1729	0.86273
Atad1	5867.6	-0.112497	0.0934973	-1.20321	0.228895
Atad5	727.867	-0.209408	0.127834	-1.63812	0.101396
Atl3	11040.7	0.18773	0.0622005	3.01814	0.00254328
Atp1a4	21260.1	0.235296	0.0562162	4.18556	2.8447e-05
Atp1b3	5948.8	-0.00545289	0.0585279	-0.0931673	0.925771
Atp6ap1l	1306.61	-0.0237202	0.0963932	-0.246077	0.805622
Atp6v1e2	1603.73	-0.00221344	0.0892802	-0.024792	0.980221
Atxn3	6359	0.100145	0.0564874	1.77287	0.0762504
Atxn7l3b	11250	-0.261423	0.0609344	-4.29024	1.78476e-05
Aurka	3222.12	-0.129421	0.0771831	-1.67681	0.0935805
Banf2	475.12	0.0659609	0.145025	0.454823	0.649237
Baz1a	14744.4	-0.175834	0.0478963	-3.67115	0.000241461
Bbx	7537.55	0.0680593	0.0633924	1.07362	0.282993
Bcas2	645.599	-0.356411	0.141812	-2.51327	0.0119617
Bcl2l14	4755.6	0.0381166	0.0620204	0.614582	0.538831
Best1	3706.49	0.17226	0.0710007	2.42618	0.0152589
Birc5	538.637	-0.10616	0.137824	-0.77026	0.441146
Bpifa3	2324.86	0.212321	0.0900259	2.35844	0.0183519
Bscl2	7274.12	-0.110774	0.0541208	-2.04679	0.0406783
Btbd16	4650.81	0.0183939	0.0602461	0.305312	0.760128
Bzw1	5422.08	0.030606	0.0584389	0.523726	0.600469
Cabs1	24383	0.0697162	0.0567358	1.22879	0.219152
Cabyr	8400.63	0.11559	0.0553451	2.08853	0.0367502
Calm2	22065.1	-0.244904	0.0538543	-4.54753	5.42781e-06
Calr3	6825.99	0.0675607	0.063003	1.07234	0.283566
Capza3	8165.02	0.076855	0.0572402	1.34268	0.179377
Car2	994.663	0.187703	0.124244	1.51076	0.130849
Carhsp1	2987.91	-0.0692024	0.0688919	-1.00451	0.315135
Cast	4217.57	0.239833	0.0699764	3.42735	0.000609512
Catsper2	5330.36	-0.0967794	0.0632088	-1.53111	0.125743
Catsper3	1878.33	-0.0646318	0.0883572	-0.731482	0.464484
Catsper4	604.232	0.192931	0.161074	1.19778	0.231004
Cby1	1529.78	0.0759416	0.0987069	0.769365	0.441677
Ccdc105	1078.94	0.0306162	0.130873	0.233938	0.815033
Ccdc113	2394.92	-0.0873166	0.0816466	-1.06945	0.284869
Ccdc116	3054.41	0.041704	0.0713904	0.584168	0.559107
Ccdc169	2238.82	0.312736	0.0903585	3.46106	0.00053805
Ccdc173	2874.2	-0.121263	0.0747926	-1.62133	0.104947
Ccdc175	4056.24	-0.0897294	0.0677885	-1.32367	0.185613
Ccdc178	2243.34	0.0772617	0.111567	0.692514	0.488614
Ccdc27	1184.56	0.529829	0.115108	4.60289	4.16667e-06
Ccdc38	4817.2	-0.105383	0.0700498	-1.5044	0.132478
Ccdc39	2802.58	-0.168344	0.0713016	-2.36101	0.0182251
Ccdc54	10830.1	0.0814633	0.0649147	1.25493	0.209504
Ccdc62	2241.32	0.00528714	0.0762679	0.0693232	0.944732
Ccdc63	4457.72	0.122268	0.0672801	1.81729	0.0691723
Ccdc81	4297.07	-0.0228309	0.0647482	-0.352611	0.72438
Ccdc83	6686.55	-0.133726	0.0631204	-2.11858	0.0341261
Ccdc89	2060.81	0.0249233	0.0789601	0.315644	0.752273
Ccdc91	11399.4	0.101673	0.0501147	2.02881	0.0424778
Ccer1	6406.96	0.102886	0.0617258	1.66682	0.0955497
Ccin	5200.44	0.0545219	0.0704022	0.774434	0.438674
Ccna1	3840.2	-0.0796511	0.0692306	-1.15052	0.24993
Ccnd1	292.908	0.03751	0.314751	0.119174	0.905138
Ccne2	1587.74	-0.446754	0.0952261	-4.69151	2.71196e-06
Ccp110	6027.21	-0.150166	0.0968563	-1.5504	0.121046
Ccsap	744.084	0.210436	0.149614	1.40652	0.159569
Ccser2	3426.45	0.0667782	0.0763884	0.874194	0.382013
Cct6b	5232.22	-0.155396	0.0598167	-2.59787	0.00938048
Cd320	1627.94	-0.21354	0.0847197	-2.52054	0.0117174
Cdc14a	4241.36	0.0682827	0.0696069	0.980976	0.326605
Cdc20	2332.39	-0.369015	0.0926095	-3.98463	6.75842e-05
Cdc42ep3	2100	-0.245625	0.0767945	-3.19847	0.00138159
Cdca8	2820.57	-0.144807	0.0797834	-1.815	0.0695241
Cdk2ap2	153.366	-0.495932	0.299223	-1.6574	0.0974385
Cdkn1c	179.317	0.573111	0.232959	2.46014	0.0138884
Cdkn2aip	4391.07	0.0487533	0.0801856	0.608006	0.543184
Cdrt4	1025.05	0.433354	0.118167	3.66729	0.000245132
Cdv3	7357.63	-0.00789758	0.0744714	-0.106049	0.915544
Cenpv	1664.34	-0.202355	0.0961702	-2.10414	0.0353666
Cep112	2682.51	0.0514684	0.0772734	0.666056	0.505375
Cep290	13405.8	-0.104652	0.0687937	-1.52124	0.1282
Cep72	2247.31	-0.238665	0.0788054	-3.02854	0.00245737
Cetn1	7065.06	0.0105307	0.0644568	0.163377	0.870222
Chd5	8372.95	0.0232997	0.0569106	0.409409	0.682239
Chl1	16790.3	0.123841	0.0499635	2.47862	0.013189
Chmp2b	1942.51	-0.232676	0.0912724	-2.54925	0.0107954
Cited1	636.774	-0.826111	0.511286	-1.61575	0.106148
Cklf	710.495	-0.367615	0.128285	-2.86561	0.00416206
Cks2	1430.35	-0.303187	0.0949177	-3.19421	0.00140215
Clgn	20230	-0.100965	0.0505688	-1.99659	0.0458702
Clmn	7521.94	0.170411	0.0715108	2.38301	0.0171716
Clpb	19567.4	0.0632921	0.0546269	1.15863	0.246609
Cmtm2a	37704	-0.0438222	0.0518932	-0.844468	0.398408
Cog6	9123.19	-0.140096	0.0543847	-2.57602	0.00999439
Col20a1	900.785	0.160842	0.113069	1.42251	0.154879
Col22a1	5128.69	0.0927611	0.0682334	1.35947	0.173998
Coprs	498.02	-0.382088	0.172816	-2.21096	0.0270388
Coro2a	2745.78	0.000395848	0.083846	0.00472113	0.996233
Cox6b2	4662.23	0.0666258	0.0767508	0.868079	0.385351
Cox7b2	6600.09	-0.28915	0.0644456	-4.48673	7.23251e-06
Cox8c	9357.28	-0.0585604	0.0573818	-1.02054	0.307473
Crcp	1285.78	-0.139415	0.103648	-1.34509	0.178596
Creb3l4	148.11	0.142078	0.303956	0.467432	0.640191
Creld2	2887.22	-0.0841104	0.0838435	-1.00318	0.315772
Crem	4991.88	-0.0785382	0.0586353	-1.33944	0.180429
Crls1	2335.2	0.0425609	0.0797798	0.53348	0.593701
Csnk1g2	10592.2	0.0442974	0.058061	0.762946	0.445496
Csnka2ip	2635.31	0.13531	0.073151	1.84974	0.0643509
Cst13	2351.53	0.153946	0.0942442	1.63348	0.102368
Cst8	3032.87	-0.0940854	0.0706698	-1.33134	0.183077
Cstl1	831.592	0.143303	0.122223	1.17247	0.241006
Ctag2	424.888	0.220788	0.152321	1.44949	0.1472
Cxxc5	2738.1	-0.0551	0.0807458	-0.682389	0.494993
Cylc1	2322.55	-0.00640914	0.0845376	-0.0758141	0.939567
Cyp51	8133.9	0.0329095	0.0562769	0.584778	0.558697
Dcun1d4	4221.44	0.0820646	0.0649621	1.26327	0.206492
Dda1	3943.28	0.0745383	0.0713726	1.04436	0.296321
Ddi1	2900.28	0.0371045	0.0781925	0.474528	0.635123
Ddt	1231.84	-0.284201	0.107619	-2.64081	0.00827077
Ddx20	12039.1	0.0176751	0.0590234	0.299459	0.76459
Ddx25	12758.6	-0.171002	0.0547365	-3.1241	0.0017835
Ddx4	17387.2	-0.162755	0.0497709	-3.27008	0.00107518
Dgat2	5753.12	0.12624	0.0586152	2.15371	0.0312628
Dis3l	5695.88	-0.153237	0.0582502	-2.63068	0.00852147
Dkkl1	15941.5	-0.0980998	0.0507747	-1.93206	0.053352
Dlgap4	1679.01	0.184992	0.0963042	1.92091	0.0547428
Dmrtb1	2381.63	-0.210858	0.0832363	-2.53325	0.0113012
Dnaaf1	36505	-0.13582	0.0446401	-3.04255	0.00234586
Dnah8	24915.5	-0.119368	0.0614032	-1.94399	0.0518961
Dnaja4	10541.5	0.161822	0.0565742	2.86035	0.00423171
Dnajb13	3570.83	-0.00721167	0.0653832	-0.110298	0.912173
Dnajb7	7492.48	0.0841262	0.0701343	1.1995	0.230333
Dnajb8	9774.51	0.140363	0.0590799	2.37582	0.0175099
Dnajc5b	7376.34	0.185353	0.0569569	3.25426	0.00113688
Dpy30	3164.14	0.0673468	0.0720438	0.934803	0.34989
Dpysl3	3533.59	0.147845	0.0775002	1.90767	0.0564339
Dscc1	43.7194	0.0719526	0.463397	0.155272	0.876607
Dydc2	1220.69	0.321271	0.158626	2.02533	0.0428336
Dynll2	5984.26	0.164278	0.0676671	2.42774	0.0151934
Dzip1	17125.1	0.000884742	0.0505695	0.0174956	0.986041
Eef1d	12721.7	-0.0040371	0.0520159	-0.0776129	0.938136
Efcab3	4213.16	0.041757	0.0655545	0.636982	0.524136
Efcab5	5506.79	-0.250852	0.0767466	-3.26857	0.00108092
Efcab9	1737.69	-0.0786341	0.104779	-0.750476	0.452968
Efhb	1763.63	0.141579	0.0929397	1.52334	0.127673
Efhd1	6896.86	-0.017685	0.0606221	-0.291725	0.770497
Eif1b	2264.92	-0.113604	0.0817347	-1.38991	0.164556
Eif4e	6891.02	-0.0104811	0.0562218	-0.186425	0.852112
Eif4h	6200.31	0.000918233	0.0558489	0.0164414	0.986882
Elavl2	197.903	-0.368454	0.220702	-1.66947	0.0950249
Elp5	888.749	-0.084596	0.120865	-0.699921	0.483977
Enkur	4180.91	0.0477668	0.0732644	0.651978	0.514415
Eqtn	2133.2	0.0490355	0.0835999	0.58655	0.557506
Exosc3	265.244	0.0772244	0.191225	0.403841	0.686329
Fabp12	3788.75	0.0993885	0.113718	0.873991	0.382123
Fam161a	8825.12	0.165617	0.0636461	2.60216	0.00926381
Fam166a	3976.42	0.0971087	0.0893227	1.08717	0.276963
Fam170b	2673.79	0.0519437	0.0736346	0.705425	0.480546
Fam216a	4403.41	-0.308715	0.0674496	-4.57697	4.71766e-06
Fam217a	1488.63	0.0601631	0.100806	0.596821	0.550627
Fam221b	10441.2	0.119961	0.0591053	2.02961	0.042396
Fam229a	2685.17	-0.0907109	0.0898853	-1.00919	0.312886
Fam24a	2221.82	-0.0689692	0.0796613	-0.86578	0.386611
Fam53c	920.423	0.414754	0.118354	3.50435	0.000457716
Fam71d	9337.8	0.217795	0.0662055	3.28968	0.00100303
Fam71e1	6588.75	0.085587	0.0714887	1.19721	0.231224
Fam71f1	7931.01	0.113398	0.0566261	2.00257	0.045223
Fam71f2	5401.92	0.219517	0.0795037	2.76109	0.00576088
Fancd2os	3566.4	0.0294416	0.0683393	0.430815	0.666603
Fbp1	4748.16	0.119899	0.200925	0.596734	0.550685
Fbxl13	3477.65	0.043331	0.0651635	0.664958	0.506077
Fhl5	6667.15	0.0372369	0.0614757	0.605717	0.544702
Flywch1	3348.1	-0.210124	0.0731013	-2.87442	0.0040477
Fscb	7571.12	0.116158	0.0664836	1.74717	0.0806079
Fscn3	4646.32	0.161566	0.0724496	2.23005	0.0257444
Fsip1	3311.38	-0.108978	0.0721068	-1.51135	0.1307
Ftmt	1309.3	-0.0307743	0.101678	-0.302665	0.762145
Gabarapl1	2278.4	0.150579	0.085746	1.75611	0.07907
Galnt3	5235.44	-0.213331	0.0729052	-2.92614	0.003432
Galntl5	16843	0.160723	0.0535771	2.99984	0.00270119
Gapdhs	34667.3	0.114436	0.053489	2.13943	0.0324007
Ggnbp1	12012.3	-0.136524	0.0489609	-2.78843	0.00529644
Gk2	17975.9	-0.0656979	0.0728075	-0.902351	0.366871
Gkap1	21064.8	-0.130106	0.047314	-2.74984	0.00596245
Glipr1l1	2074.37	-0.108015	0.086923	-1.24265	0.213998
Glipr1l2	692.933	-0.260164	0.145579	-1.78709	0.0739226
Glrx2	5446.57	0.0311172	0.0658595	0.472479	0.636585
Glul	33315.1	-0.247728	0.159502	-1.55313	0.120392
Gmps	9912.04	-0.132549	0.0553453	-2.39494	0.016623
Gnpda2	231.012	-0.102043	0.203204	-0.502167	0.61555
Got1l1	735.909	0.418758	0.123456	3.39195	0.000693974
Gpd2	9366.66	0.163414	0.0645067	2.53329	0.0112997
Gpr160	2386.69	-0.125567	0.0840161	-1.49456	0.135028
Gprc5b	625.342	0.00957225	0.150173	0.0637414	0.949176
Gsg1	53806.5	0.136216	0.0635364	2.1439	0.0320407
Gstt4	7391.08	0.146884	0.0681994	2.15375	0.0312598
Gtf2b	1091.46	-0.174411	0.107261	-1.62604	0.103941
Habp4	5942.67	0.120385	0.0628645	1.91499	0.0554936
Hagh	4659.77	-0.150536	0.0623345	-2.41497	0.0157364
Hdgf	10972.1	-0.188196	0.0513717	-3.66342	0.00024887
Hdgfl1	4604.62	-0.253658	0.0674223	-3.76223	0.000168405
Hemgn	12357.5	0.18659	0.063598	2.93389	0.00334739
Herpud1	4264.93	0.00542517	0.0614011	0.0883561	0.929594
Herpud2	2398.33	0.121846	0.0792798	1.53691	0.124316
Hils1	10617.3	-0.0486674	0.0613652	-0.793079	0.427732
Hk1	53137.1	0.00410582	0.0458063	0.0896343	0.928578
Hmgb4	14625.9	0.154144	0.0561548	2.74499	0.00605134
Hook1	13197.5	-0.0569096	0.0470564	-1.20939	0.226513
Hsbp1	5294.86	-0.163799	0.073577	-2.22622	0.0259992
Hsfy2	2444.24	0.0267426	0.0782233	0.341875	0.732445
Hspa1l	19874	0.103282	0.0621271	1.66243	0.096427
Hspa2	46754.2	-0.183051	0.041828	-4.37627	1.20726e-05
Hspa5	15795	-0.342566	0.15528	-2.20611	0.0273761
Hyal5	2824.53	0.0118546	0.0788356	0.150371	0.880472
Insl6	2776.55	-0.115095	0.0757394	-1.51962	0.128607
Iqcf1	2076.31	0.136488	0.0925656	1.4745	0.140348
Iqcf3	34546.6	0.120367	0.0568395	2.11766	0.0342035
Iqcf5	4502.54	0.0635402	0.0708553	0.89676	0.369847
Iqcg	3206.81	-0.030064	0.0704865	-0.426522	0.669728
Iqub	7042.46	-0.0949811	0.191233	-0.496678	0.619416
Isg20l2	3435.95	0.165107	0.0662298	2.49294	0.0126692
Itgae	897.279	-0.133129	0.114896	-1.15869	0.246582
Itgb3bp	2629	-0.128851	0.0797036	-1.61663	0.105959
Izumo1	2278.23	0.0504596	0.0804519	0.627202	0.530527
Izumo3	3217.45	0.0759303	0.0804503	0.943816	0.345264
Jazf1	229.617	-0.0352154	0.203865	-0.172739	0.862857
Kcnj9	652.142	-0.127228	0.133012	-0.956515	0.338812
Kctd19	4575.54	-0.058619	0.0740843	-0.791247	0.4288
Kif2a	3894.21	-0.151366	0.0680638	-2.22388	0.0261566
Kif2b	10956.7	0.101929	0.0565277	1.80318	0.0713603
Kif2c	8184.2	0.118425	0.0567517	2.08673	0.0369127
Kif3b	10597	-0.119177	0.058155	-2.0493	0.0404323
Kifap3	12496.2	-0.00594564	0.0488255	-0.121773	0.903079
Klhl10	9939.89	0.0132229	0.0511639	0.258442	0.796066
Knstrn	4166.51	0.127079	0.0758681	1.675	0.0939345
Larp1b	12190.3	-0.279353	0.159054	-1.75635	0.0790292
Lca5l	8301.02	-0.161293	0.0543642	-2.9669	0.00300815
Ldhc	18054.7	-0.100097	0.0508674	-1.96781	0.0490901
Lef1	1263.69	-0.120798	0.101503	-1.19009	0.234011
Lgals8	7279.26	-0.0453298	0.0601689	-0.753377	0.451224
Lipe	7611.88	0.13015	0.0563167	2.31104	0.0208306
Lmnb2	1642.58	-0.0636502	0.0928465	-0.685542	0.493002
Lpcat2b	2788.25	0.066451	0.0801832	0.82874	0.407252
Lpin1	8780.12	0.169894	0.0644454	2.63624	0.008383
Lrif1	5608.42	0.110163	0.23445	0.469879	0.638441
Lrp2bp	2522.97	0.086656	0.0922698	0.939159	0.347649
Lrrc18	8789.35	0.0143874	0.0696296	0.206627	0.836301
Lrrc23	1739.84	-0.208785	0.104848	-1.99131	0.046447
Lrrc34	3336.55	-0.105646	0.0658721	-1.6038	0.108758
Lrrc51	9738.84	-0.0405251	0.064481	-0.628481	0.529689
Lrrc57	2305.26	0.165976	0.0916329	1.81131	0.0700922
Lrrc72	300.794	0.164021	0.180224	0.910091	0.362774
Lrrc8b	17369.2	0.144255	0.0548919	2.62799	0.00858908
Lrrc9	8101.18	0.0344162	0.0571477	0.602232	0.54702
Luzp1	7954.95	0.118898	0.0621262	1.91382	0.0556436
Lyar	17222.4	-0.043819	0.0468445	-0.935415	0.349575
Lypla1	3847.91	-0.0091892	0.0662918	-0.138617	0.889752
Lyzl1	2311.64	-0.013863	0.0941971	-0.14717	0.882998
Lyzl4	976.287	-0.0284241	0.114386	-0.248492	0.803753
Lyzl6	746.725	0.0520353	0.122358	0.425272	0.670638
Lztfl1	5616.36	-0.193905	0.0666347	-2.90997	0.00361469
Mbd3l1	1177.62	0.212532	0.115097	1.84655	0.0648131
Mdh1b	3397.49	0.0114906	0.0814594	0.141059	0.887823
Mex3d	10495.3	0.0783096	0.0620369	1.26231	0.206838
Mfap3l	11205.6	0.14809	0.0705941	2.09777	0.0359253
Mgat4c	659.487	0.00349208	0.136484	0.025586	0.979588
Mgll	9506.94	-0.129524	0.0585493	-2.21222	0.0269514
Mical3	2685.74	0.256445	0.0818341	3.13372	0.00172604
Micalcl	5933.35	0.0453527	0.0657394	0.689886	0.490266
Mif4gd	1757.82	-0.177092	0.0858789	-2.06211	0.0391969
Mlf1	10255.7	0.0450611	0.0536333	0.84017	0.400813
Mllt10	12598.8	-0.192438	0.0543423	-3.54122	0.000398283
Mllt11	1266.81	0.220553	0.093275	2.36454	0.0180524
Mns1	6605.76	-0.0129441	0.0694667	-0.186335	0.852182
Morc2b	4262.06	0.281822	0.515437	0.546764	0.584541
Morf4l1	16885.1	-0.202069	0.0528824	-3.8211	0.000132859
Morn3	3877.56	0.0716918	0.0873575	0.820672	0.411833
Morn5	2409.21	-0.0703155	0.0760581	-0.924497	0.355228
Mphosph8	4447.27	-0.129487	0.0654923	-1.97713	0.0480264
Mpi	2764.33	-0.140038	0.0733439	-1.90933	0.0562189
Ms4a5	4534.99	0.0329095	0.0722263	0.455644	0.648646
Mtfr1	6657.58	0.0909458	0.062677	1.45102	0.146773
Mycbpap	3363.36	-0.0844052	0.06634	-1.27231	0.203262
Nabp1	2474.31	0.142213	0.0800523	1.77651	0.0756496
Nbr1	14104.8	0.0506934	0.0489249	1.03615	0.300134
Ndufaf3	7977.9	-0.098174	0.0696244	-1.41005	0.158524
Nfatc2ip	1740.48	-0.130533	0.0875284	-1.49132	0.135876
Nipbl	21558.3	-0.0908485	0.0641137	-1.41699	0.156486
Nipsnap3a	1210.54	0.0564553	0.100767	0.560257	0.575304
Nkapl	1056.6	-0.107416	0.126373	-0.849986	0.395333
Nkx2-6	142.509	0.230485	0.275973	0.835171	0.403621
Nlrp14	3420.36	-0.2776	0.0819129	-3.38897	0.000701569
Nme5	6450.33	-0.113173	0.0640796	-1.76613	0.0773746
Nol8	9137.82	-0.269079	0.0679326	-3.96098	7.46442e-05
Noxred1	6349.29	0.0767369	0.0762172	1.00682	0.314022
Nqo2	69.8023	-0.311409	0.443105	-0.702787	0.482189
Nrm	873.963	0.11969	0.117952	1.01473	0.310234
Nt5c1b	25564.2	0.136851	0.0530243	2.58091	0.00985395
Ntpcr	2699.61	-0.0718012	0.0732712	-0.979937	0.327117
Nubp2	302.256	-0.399637	0.197144	-2.02713	0.0426487
Nucks1	606.993	-0.505158	0.200115	-2.52434	0.0115917
Nupl2	645.056	0.214281	0.139742	1.5334	0.125177
Nxt1	1836.99	-0.300115	0.0932632	-3.21793	0.00129117
Oaz3	94607.4	0.192995	0.0530425	3.6385	0.000274231
Odf1	69511.6	0.193783	0.0570686	3.39563	0.000684721
Odf3	2882.39	0.132791	0.0717249	1.85139	0.0641129
Odf3b	688.609	0.165106	0.123525	1.33662	0.181347
Odf3l1	2353.08	0.0821776	0.0785236	1.04653	0.295315
Osbp2	9974.9	0.0511975	0.0574807	0.89069	0.373096
Osgin1	2715.14	0.214394	0.0726767	2.94997	0.00317807
Otub2	3953.92	0.131439	0.0739808	1.77666	0.0756238
Ovol2	114.536	-0.213584	0.296801	-0.719619	0.471759
Pabpc2	9954.17	0.2289	0.210661	1.08658	0.277221
Pabpc6	17909.2	-0.172602	0.0532142	-3.24353	0.00118059
Paip2	7761.47	0.14	0.0603178	2.32104	0.0202848
Paqr5	5588.48	0.233519	0.0733522	3.18353	0.00145489
Pbk	2347.2	-0.316396	0.0759111	-4.16798	3.07305e-05
Pbx4	1169.6	0.0552653	0.167681	0.329586	0.741713
Pcbp3	7152.86	-0.0840622	0.0625697	-1.3435	0.179111
Pcgf6	2701.43	-0.0986428	0.0834416	-1.18218	0.237135
Pde1a	6375.5	0.121268	0.0779479	1.55576	0.119765
Pde8a	2251.16	-0.155325	0.0822497	-1.88846	0.0589643
Pdilt	9174.32	-0.0207534	0.0590575	-0.351409	0.725281
Pdpk1	4020.07	0.104497	0.0703114	1.4862	0.137226
Pdzd8	5759.1	0.030144	0.0627072	0.480711	0.630722
Pdzd9	3647.42	-0.138581	0.069186	-2.00302	0.0451748
Pdzk1ip1	1554.26	-0.00537676	0.0889817	-0.0604254	0.951817
Pex13	2434.32	-0.0454053	0.0788892	-0.575558	0.564914
Pex5l	2128.32	-0.0230309	0.0863559	-0.266698	0.789702
Pfn3	998.179	-0.0798949	0.117208	-0.681648	0.495461
Phf2	2803.49	-0.227582	0.0863343	-2.63606	0.00838758
Phospho2	17356.2	-0.2234	0.050147	-4.45489	8.39362e-06
Phyhipl	8352.39	0.0533425	0.0581721	0.916978	0.359154
Pigf	640.742	-0.0990445	0.12653	-0.782775	0.433759
Pik3ip1	534.995	-0.110546	0.137552	-0.803665	0.421591
Piwil1	10290.4	-0.309632	0.0606062	-5.10892	3.24007e-07
Pkib	8958.28	0.050807	0.0594293	0.854914	0.392599
Pla2g10	763.198	0.177038	0.116595	1.5184	0.128915
Plac8l1	656.05	0.120608	0.147488	0.817744	0.413503
Plcz1	8209.68	0.0725493	0.0577191	1.25694	0.208776
Plekhh2	10237.2	0.132572	0.0714579	1.85524	0.0635613
Pmfbp1	18400.7	0.119009	0.0493487	2.41158	0.0158834
Pphln1	2718.83	-0.0283877	0.0818148	-0.346975	0.72861
Ppm1a	4735.95	0.0164079	0.0723404	0.226815	0.820568
Ppm1d	7357.03	-0.0795041	0.0553027	-1.43762	0.150543
Ppp1r32	4849.27	0.0207214	0.0625071	0.331505	0.740263
Ppp2r2b	3065.41	0.0809656	0.0836718	0.967657	0.333216
Ppp3ca	476.928	-0.194665	0.175421	-1.1097	0.267128
Ppp3r2	5454.45	-0.148781	0.0623277	-2.38707	0.0169833
Prc1	6462.73	-0.252172	0.0584036	-4.31774	1.57635e-05
Prdx4	2413.39	-0.0753311	0.0777497	-0.968892	0.332599
Prkar2a	3569.14	0.121063	0.074927	1.61575	0.106149
Prkcd	3612.49	0.105658	0.0637568	1.6572	0.0974794
Prkcq	5047.65	0.0365647	0.0642886	0.568759	0.56952
Prm3	5943.45	0.159582	0.0640213	2.49263	0.01268
Proca1	7893.42	0.133146	0.0611703	2.17664	0.0295073
Prok2	537.66	-0.159606	0.153504	-1.03975	0.298455
Prr22	4938.18	-0.0273348	0.0600449	-0.455239	0.648937
Prss37	3813.95	0.134357	0.0856056	1.56949	0.116534
Prss46	6287.77	-0.0152187	0.0608099	-0.250267	0.802381
Prss55	1839.66	0.0551243	0.092354	0.59688	0.550587
Prss58	1400.21	-0.039346	0.109591	-0.359026	0.719576
Psd3	2525.5	0.172441	0.0813376	2.12006	0.0340006
Psma6	14520.1	0.0188223	0.054419	0.345877	0.729435
Psma8	2702.88	-0.390985	0.0752509	-5.19576	2.0389e-07
Psmf1	8094.47	0.091307	0.0557541	1.63767	0.10149
Pttg1	1768.03	-0.11697	0.0839595	-1.39317	0.163568
Pwwp2b	6723.81	0.211	0.0743623	2.83746	0.00454747
Rac1	780.983	-0.282357	0.18288	-1.54395	0.122601
Rangap1	17061.2	0.138025	0.070844	1.9483	0.0513791
Rasa3	151.739	-0.144012	0.323301	-0.445442	0.656001
Rasl2-9	551.861	-0.125965	0.132826	-0.948347	0.342953
Rbm28	2854.51	0.0408238	0.0725523	0.562681	0.573652
Rbm4b	5972.83	0.0879107	0.0632207	1.39054	0.164366
Rbms1	2690.81	0.0860978	0.081016	1.06273	0.287907
Rcc1	3066.3	0.115441	0.0826523	1.39671	0.162502
Rdh11	4463.04	-0.1868	0.067588	-2.76381	0.00571315
Reep6	27043.7	0.195153	0.0503356	3.87704	0.000105733
Rexo2	943.143	-0.113917	0.108296	-1.0519	0.292845
Rfx8	4001.53	-0.105187	0.0701605	-1.49923	0.133813
Ribc1	1404.39	0.0846725	0.0954222	0.887346	0.374893
Rnf151	4605.4	0.0205121	0.0748412	0.274075	0.784027
Rnf166	1379.51	-0.240807	0.101726	-2.36722	0.0179225
Rnf38	6707.65	0.0909887	0.0630292	1.4436	0.148853
Rnf4	3713.29	0.0721293	0.0655209	1.10086	0.270958
Rnf7	2907.84	-0.0315658	0.0731503	-0.431519	0.666091
Rnls	320.53	-0.05244	0.173859	-0.301624	0.762938
Ropn1	9425.16	0.0419518	0.0613757	0.683525	0.494275
Rp9	483.245	-0.107744	0.156913	-0.686645	0.492307
Rpl10l	564.132	-0.288504	0.136306	-2.11658	0.0342954
Rsbn1	5632.1	0.0795142	0.0649725	1.22381	0.221023
Rsph1	1053.06	-0.0643554	0.107164	-0.600531	0.548152
Scamp1	1380.42	-0.114223	0.10906	-1.04735	0.294938
Scamp2	1032.81	-0.050546	0.124265	-0.406759	0.684185
Sccpdh	793.395	0.509817	0.465972	1.09409	0.273914
Scp2d1	2478.31	0.190944	0.0820218	2.32797	0.0199138
Serf1	7640.11	0.0176607	0.0547459	0.322593	0.747003
Setx	24667.4	-0.261029	0.0627988	-4.15659	3.23027e-05
Sgms1	11760.9	0.0148823	0.0486572	0.30586	0.759711
Sgms2	2375.49	0.0741602	0.111307	0.666266	0.505241
Sh3d21	17425.5	0.117848	0.0577723	2.03986	0.0413639
Sh3rf2	6048.74	0.144982	0.071663	2.02311	0.0430618
Shcbp1l	8603.27	-0.283587	0.0552793	-5.13008	2.89619e-07
Siah2	409.037	0.00281477	0.162289	0.0173441	0.986162
Slc16a7	6249.9	-0.00576787	0.0600643	-0.0960282	0.923498
Slc25a31	1921.87	-0.263352	0.0848357	-3.10426	0.00190758
Slc25a37	462.598	0.149619	0.156955	0.953264	0.340456
Slc35g3	2898.19	0.018552	0.0711354	0.260799	0.794248
Slc9b1	2834.14	-0.0966915	0.0723678	-1.33611	0.181513
Slco6c1	4045.67	0.00916286	0.0697104	0.131442	0.895426
Slfnl1	4949.98	0.167703	0.0695072	2.41274	0.0158332
Smap1	5354.97	0.00196386	0.0595868	0.0329579	0.973708
Smc4	15129.5	-0.228156	0.0524606	-4.34908	1.36707e-05
Smpd5	3790.48	0.0204452	0.088722	0.230442	0.817749
Sox5	9373.92	0.195877	0.0597476	3.27841	0.00104393
Spaca1	4677.6	0.0270876	0.0603158	0.449097	0.653362
Spaca3	1728.08	0.0213851	0.0884905	0.241665	0.80904
Spaca4	2123.77	0.0455183	0.0780834	0.582944	0.559931
Spaca7	3759.8	0.106433	0.0702798	1.51441	0.129921
Spag4	4959.74	0.118107	0.0659259	1.79151	0.0732121
Spag6	1256.27	0.100903	0.0974689	1.03523	0.300561
Spam1	7599.68	-0.129994	0.0803224	-1.61841	0.105575
Spata18	32357.7	0.275171	0.0519933	5.29243	1.20704e-07
Spata19	9289.77	0.0417905	0.0565258	0.739317	0.459714
Spata20	45272.8	0.0647111	0.0476752	1.35733	0.174676
Spata21	13250.9	0.0715644	0.0560566	1.27665	0.201727
Spata25	1108.52	-0.000135964	0.112425	-0.00120937	0.999035
Spata3	6568.57	0.273231	0.0730047	3.74265	0.000182089
Spata32	4009.05	0.240123	0.0718425	3.34236	0.000830707
Spata4	12422.3	0.0129065	0.0494866	0.260808	0.794241
Spata6	60064.7	0.0764687	0.0487728	1.56785	0.116915
Spata7	24060.1	0.104074	0.0571364	1.8215	0.0685302
Spata9	2459.43	-0.0400913	0.0930238	-0.43098	0.666483
Spatc1	2752.39	0.217782	0.0744515	2.92515	0.00344287
Spatc1l	1973.9	-0.0626949	0.0906496	-0.691618	0.489177
Spdya	3338.9	-0.277787	0.065748	-4.22503	2.38907e-05
Spem1	9127.37	0.228906	0.061293	3.73462	0.000187998
Spesp1	18861.2	-0.12424	0.0509706	-2.43748	0.0147899
Spink2	16135.5	-0.103678	0.0535488	-1.93613	0.0528513
Sppl2c	4599.95	0.213102	0.0690413	3.08659	0.00202468
Spz1	15076.8	0.200689	0.0593434	3.38183	0.000720051
Srpk2	9764.36	0.0111426	0.0503946	0.221107	0.825009
Ssmem1	8078.82	-0.0745658	0.0777384	-0.959189	0.337464
St6galnac2	24371.8	0.189429	0.0506115	3.7428	0.000181984
Stard10	4499.32	-0.0392821	0.0691073	-0.568422	0.569749
Stk33	12983.1	-0.117866	0.0510025	-2.31098	0.0208341
Stk35	1620.76	-0.0874908	0.0931637	-0.939108	0.347675
Stra8	196.152	-0.705675	0.222724	-3.16839	0.00153286
Sun5	1871.79	0.0213305	0.110621	0.192825	0.847096
Syce1	2893.15	-0.0888631	0.0886649	-1.00224	0.31623
Syce2	270.176	-0.257257	0.201424	-1.27719	0.201534
Sycp2	12827.7	-0.182316	0.0556636	-3.27532	0.00105544
Sycp3	9168.33	-0.313278	0.0550237	-5.69351	1.24451e-08
Tbata	2651.45	0.107371	0.0763925	1.40552	0.159868
Tbc1d20	3608.08	0.106239	0.0683017	1.55544	0.119842
Tbc1d23	1750.54	0.0450613	0.0936733	0.481048	0.630483
Tbpl1	7363.5	-0.19317	0.0542278	-3.56219	0.000367768
Tcea2	5611.34	-0.0714438	0.0606619	-1.17774	0.238901
Tchp	7063.79	-0.258823	0.071216	-3.63434	0.000278696
Tcp1	10630.5	-0.183673	0.0595348	-3.08514	0.00203455
Tctex1d1	1771.8	0.0854749	0.0984976	0.867787	0.385511
Tctex1d2	1798.64	-0.146752	0.0889265	-1.65026	0.0988888
Tdrd6	54493.5	-0.159754	0.0477262	-3.34731	0.000815998
Tekt1	9274.86	-0.161796	0.058155	-2.78216	0.00539985
Tekt2	9689.21	-0.036736	0.0546846	-0.67178	0.501724
Tekt4	4291.75	-0.133188	0.0671679	-1.98292	0.0473769
Tepp	729.206	0.163773	0.12333	1.32793	0.184202
Tes	4927.83	0.0208102	0.0596003	0.349163	0.726967
Tescl	544.867	0.201513	0.183224	1.09982	0.271411
Tex19.1	395.976	-0.471196	0.169183	-2.78513	0.00535067
Tex21	1609.09	0.0211089	0.0947381	0.222813	0.823681
Tex35	2627.03	0.189893	0.0778022	2.44072	0.0146581
Tex36	5529.89	0.0685884	0.0641166	1.06974	0.284734
Tex37	4130.52	0.138131	0.0800865	1.72477	0.0845681
Tex38	325.821	-0.00482724	0.190465	-0.0253445	0.97978
Tfam	203.405	-0.386168	0.256571	-1.50511	0.132295
Them6	1103.77	-0.198739	0.111155	-1.78794	0.0737853
Thoc7	2348.67	-0.261492	0.0777816	-3.36187	0.000774154
Tmc5	5728.08	0.062831	0.0596562	1.05322	0.292241
Tmco2	6760.55	0.0622492	0.0627508	0.992006	0.321194
Tmem190	666.36	-0.0644088	0.128691	-0.500491	0.616729
Tmem191c	785.963	0.280219	0.128665	2.17791	0.0294131
Tmem225	510.763	-0.0465087	0.149548	-0.310995	0.755805
Tmem232	3924.42	-0.053377	0.101907	-0.52378	0.600431
Tmem247	3484.25	0.144145	0.0748469	1.92587	0.0541211
Tmem53	1718.22	0.0492038	0.0916096	0.537103	0.591196
Tmem97	5243.13	-0.171873	0.0708667	-2.4253	0.0152958
Tmx4	4139.03	-0.16254	0.0724541	-2.24334	0.0248746
Tnp1	63276.9	0.380696	0.0558458	6.81691	9.30223e-12
Tnp2	37577	0.379506	0.0723239	5.24731	1.54332e-07
Tomm22	1552.33	-0.256323	0.0943546	-2.7166	0.0065957
Tppp2	3739.4	0.101451	0.0855478	1.1859	0.235663
Tprn	5432.97	-0.187397	0.0650624	-2.88027	0.00397334
Trim17	3331.19	0.174844	0.0783067	2.23281	0.0255616
Trim36	10968.3	0.0700321	0.0683349	1.02484	0.30544
Triml1	1177.96	0.282632	0.107757	2.62287	0.0087192
Trmt10a	1305.58	0.00986519	0.0982927	0.100365	0.920054
Tsga13	926.472	-0.0390233	0.119025	-0.327858	0.743019
Tsks	20402.8	0.0570843	0.0540611	1.05592	0.291004
Tspan6	16789.4	0.037517	0.0688006	0.545301	0.585546
Tssk2	8241.72	0.0853826	0.0595482	1.43384	0.151618
Tssk3	4349.24	0.204881	0.0697059	2.93922	0.00329037
Tssk4	1966.88	0.0796481	0.0817535	0.974247	0.329934
Tssk6	5499.29	0.395655	0.101246	3.90785	9.31204e-05
Ttc21b	9741.58	-0.160781	0.0543664	-2.95735	0.00310293
Ttll10	11210.6	0.153062	0.0523742	2.92247	0.00347267
Ttll7	3707.27	0.0150695	0.0735557	0.204872	0.837672
Ttll9	698.173	0.254023	0.131358	1.93383	0.0531343
Tuba3a	15001.7	-0.244226	0.0553545	-4.41203	1.02406e-05
Tuba3b	13146.6	-0.287166	0.0548028	-5.23998	1.60598e-07
Tuba4a	1907.43	0.102099	0.0988677	1.03268	0.301754
Tulp2	22076.6	0.0630325	0.0493892	1.27624	0.20187
Txndc2	4461.31	0.118655	0.0811082	1.46292	0.143489
Txndc8	1235.77	0.0597734	0.10921	0.547327	0.584154
Ube2g2	1873.08	0.182131	0.0826875	2.20264	0.0276199
Ube2n	7593.12	-0.0427005	0.063529	-0.672141	0.501494
Ube2t	944.802	-0.366647	0.111236	-3.29612	0.000980296
Ubl3	5440.43	-0.03565	0.0678707	-0.525263	0.599401
Ubqln3	11857	0.0196223	0.0572373	0.342824	0.731731
Ubqlnl	12822.7	0.170524	0.0596682	2.85787	0.00426495
Ubr7	2332.21	-0.101609	0.0742825	-1.36788	0.171351
Uri1	997.617	-0.346471	0.176933	-1.9582	0.0502066
Usp15	13115.4	-0.00539209	0.0492254	-0.109539	0.912775
Usp50	4261.71	0.177977	0.0694228	2.56367	0.0103572
Usp7	15396.6	-0.0741331	0.0557242	-1.33036	0.1834
Vasp	2838.64	0.0597147	0.0730394	0.817569	0.413603
Vps26a	6452.96	-0.164904	0.0594479	-2.77393	0.00553834
Vsig1	2393	-0.00141617	0.085054	-0.0166502	0.986716
Wbp11	8437.54	-0.157114	0.0512545	-3.06537	0.002174
Wdr48	14401.6	-0.0195138	0.0729957	-0.267327	0.789217
Wdr64	4028.75	0.125883	0.0722012	1.7435	0.0812455
Wdr78	6347.78	-0.0416429	0.05837	-0.713431	0.475579
Wfdc15a	412.583	0.0192668	0.260754	0.0738886	0.941099
Wwp2	1841.3	0.0840587	0.100179	0.839081	0.401424
Xrcc4	233.589	-0.520173	0.228604	-2.27544	0.0228798
Ybx3	28558.8	-0.145263	0.0463033	-3.13721	0.00170565
Zcchc13	1032.03	0.150466	0.109157	1.37844	0.168068
Zdbf2	2246.14	0.120368	0.0893167	1.34765	0.17777
Zdhhc19	1075.15	-0.0395456	0.110495	-0.357895	0.720422
Zfp37	270.885	0.0205067	0.195315	0.104993	0.916381
Zfp451	6891.99	0.145255	0.0844365	1.72028	0.0853814
Zmynd10	2759.8	-0.159447	0.0814215	-1.95829	0.0501959
Znhit3	78.3849	-0.304299	0.354576	-0.858205	0.390779
Znrf4	4817.73	-0.121428	0.0905971	-1.34031	0.180145
Zp3r	1888.62	0.00270707	0.0823449	0.0328748	0.973774
Zpbp	8112.6	-0.098309	0.0526168	-1.8684	0.0617069
Zpbp2	2534.99	-0.0524572	0.0747572	-0.701701	0.482865
Zswim2	4988.82	-0.0344934	0.0635972	-0.542372	0.587562
