# Supplementary material for: Changes in Expressions of Spermatogenic Marker Genes and Spermatogenic Cell Population Caused by Stress
Source: Front Endocrinol (Lausanne). 2021 Oct 11;12:584125. doi: 10.3389/fendo.2021.584125 (PMC8542882; doi:10.3389/fendo.2021.584125)
Supplement: Supplementary file 4 [file Table_3.xlsx]

## Sheet: go_14
	ID	Description	GeneRatio	BgRatio	pvalue	p.adjust	qvalue	geneID	Count
GO:0022412	GO:0022412	cellular process involved in reproduction in multicellular organism	12/43	410/17962	1.37998e-10	1.29166e-07	9.48552e-08	Cdc20/Ddx25/Nme5/Piwil1/Shcbp1l/Stra8/Sycp2/Sycp3/Tbpl1/Tcp1/Tex19.1/Zpbp	12
GO:0051321	GO:0051321	meiotic cell cycle	9/43	250/17962	6.33638e-09	2.67364e-06	1.96343e-06	Ccne2/Cdc20/Cks2/Shcbp1l/Smc4/Stra8/Sycp2/Sycp3/Tex19.1	9
GO:0140013	GO:0140013	meiotic nuclear division	8/43	178/17962	8.56935e-09	2.67364e-06	1.96343e-06	Ccne2/Cdc20/Cks2/Shcbp1l/Smc4/Sycp2/Sycp3/Tex19.1	8
GO:1903046	GO:1903046	meiotic cell cycle process	8/43	203/17962	2.39482e-08	5.60388e-06	4.11531e-06	Ccne2/Cdc20/Cks2/Shcbp1l/Smc4/Sycp2/Sycp3/Tex19.1	8
GO:0007281	GO:0007281	germ cell development	9/43	306/17962	3.64507e-08	6.82357e-06	5.01101e-06	Cdc20/Ddx25/Nme5/Piwil1/Stra8/Sycp3/Tbpl1/Tcp1/Zpbp	9
GO:0051301	GO:0051301	cell division	10/43	441/17962	6.67492e-08	1.04129e-05	7.64688e-06	Calm3/Calm2/Ccp110/Cdc20/Cks2/Prc1/Shcbp1l/Stra8/Sycp2/Sycp3	10
GO:0007286	GO:0007286	spermatid development	7/43	183/17962	2.4014e-07	3.21101e-05	2.35806e-05	Ddx25/Nme5/Piwil1/Sycp3/Tbpl1/Tcp1/Zpbp	7
GO:0048515	GO:0048515	spermatid differentiation	7/43	191/17962	3.21036e-07	3.75612e-05	2.75837e-05	Ddx25/Nme5/Piwil1/Sycp3/Tbpl1/Tcp1/Zpbp	7
GO:0000280	GO:0000280	nuclear division	8/43	414/17962	5.32332e-06	0.000553625	0.000406564	Ccne2/Cdc20/Cks2/Shcbp1l/Smc4/Sycp2/Sycp3/Tex19.1	8
GO:0090151	GO:0090151	establishment of protein localization to mitochondrial membrane	3/43	17/17962	8.48903e-06	0.000794574	0.000583509	Calm3/Calm2/Tomm22	3
GO:0048285	GO:0048285	organelle fission	8/43	460/17962	1.1486e-05	0.000977353	0.000717737	Ccne2/Cdc20/Cks2/Shcbp1l/Smc4/Sycp2/Sycp3/Tex19.1	8
GO:0007289	GO:0007289	spermatid nucleus differentiation	3/43	25/17962	2.83319e-05	0.00220989	0.00162287	Piwil1/Sycp3/Tbpl1	3
GO:0000910	GO:0000910	cytokinesis	5/43	165/17962	4.46852e-05	0.00321733	0.00236271	Calm3/Calm2/Ccp110/Prc1/Shcbp1l	5
GO:0032465	GO:0032465	regulation of cytokinesis	4/43	85/17962	5.00683e-05	0.00334742	0.00245824	Calm3/Calm2/Ccp110/Prc1	4
GO:0007127	GO:0007127	meiosis I	4/43	109/17962	0.000131958	0.00823416	0.0060469	Ccne2/Cks2/Sycp3/Tex19.1	4
GO:0061982	GO:0061982	meiosis I cell cycle process	4/43	114/17962	0.000156911	0.00917932	0.006741	Ccne2/Cks2/Sycp3/Tex19.1	4
GO:0007140	GO:0007140	male meiotic nuclear division	3/43	51/17962	0.00024564	0.0129408	0.00950327	Shcbp1l/Sycp2/Tex19.1	3
GO:0060315	GO:0060315	negative regulation of ryanodine-sensitive calcium-release channel activity	2/43	10/17962	0.000248861	0.0129408	0.00950327	Calm3/Calm2	2
GO:0005513	GO:0005513	detection of calcium ion	2/43	13/17962	0.000429395	0.0200957	0.0147576	Calm3/Calm2	2
GO:0035092	GO:0035092	sperm chromatin condensation	2/43	13/17962	0.000429395	0.0200957	0.0147576	Piwil1/Sycp3	2
GO:1901339	GO:1901339	regulation of store-operated calcium channel activity	2/43	14/17962	0.000500199	0.0220827	0.0162169	Calm3/Calm2	2
GO:0051302	GO:0051302	regulation of cell division	4/43	156/17962	0.000519039	0.0220827	0.0162169	Calm3/Calm2/Ccp110/Prc1	4
GO:0070192	GO:0070192	chromosome organization involved in meiotic cell cycle	3/43	68/17962	0.000574638	0.0224748	0.0165047	Ccne2/Smc4/Sycp3	3
GO:1902570	GO:1902570	protein localization to nucleolus	2/43	15/17962	0.000576276	0.0224748	0.0165047	Glul/Nol8	2
GO:0051280	GO:0051280	negative regulation of release of sequestered calcium ion into cytosol	2/43	16/17962	0.000657601	0.0236736	0.0173852	Calm3/Calm2	2
GO:1901841	GO:1901841	regulation of high voltage-gated calcium channel activity	2/43	16/17962	0.000657601	0.0236736	0.0173852	Calm3/Calm2	2
GO:0010528	GO:0010528	regulation of transposition	2/43	17/17962	0.000744149	0.0248758	0.018268	Piwil1/Tex19.1	2
GO:0010529	GO:0010529	negative regulation of transposition	2/43	17/17962	0.000744149	0.0248758	0.018268	Piwil1/Tex19.1	2
GO:0009566	GO:0009566	fertilization	4/43	174/17962	0.000781848	0.0248924	0.0182802	Sycp2/Tcp1/Ybx3/Zpbp	4
GO:0009148	GO:0009148	pyrimidine nucleoside triphosphate biosynthetic process	2/43	18/17962	0.000835897	0.0248924	0.0182802	Nme5/Tbpl1	2
GO:0051284	GO:0051284	positive regulation of sequestering of calcium ion	2/43	18/17962	0.000835897	0.0248924	0.0182802	Calm3/Calm2	2
GO:0071478	GO:0071478	cellular response to radiation	4/43	178/17962	0.000851022	0.0248924	0.0182802	Hspa5/Nucks1/Pbk/Rdh11	4
GO:0051851	GO:0051851	modification by host of symbiont morphology or physiology	3/43	79/17962	0.000890289	0.0252518	0.0185441	Calm3/Calm2/Nucks1	3
GO:0007190	GO:0007190	activation of adenylate cyclase activity	2/43	19/17962	0.000932819	0.02568	0.0188585	Calm3/Calm2	2
GO:0001675	GO:0001675	acrosome assembly	2/43	20/17962	0.00103489	0.0260914	0.0191607	Tbpl1/Zpbp	2
GO:0010523	GO:0010523	negative regulation of calcium ion transport into cytosol	2/43	20/17962	0.00103489	0.0260914	0.0191607	Calm3/Calm2	2
GO:0032516	GO:0032516	positive regulation of phosphoprotein phosphatase activity	2/43	20/17962	0.00103489	0.0260914	0.0191607	Calm3/Calm2	2
GO:0051702	GO:0051702	interaction with symbiont	3/43	85/17962	0.00110094	0.0260914	0.0191607	Calm3/Calm2/Nucks1	3
GO:0009147	GO:0009147	pyrimidine nucleoside triphosphate metabolic process	2/43	21/17962	0.00114209	0.0260914	0.0191607	Nme5/Tbpl1	2
GO:0060314	GO:0060314	regulation of ryanodine-sensitive calcium-release channel activity	2/43	21/17962	0.00114209	0.0260914	0.0191607	Calm3/Calm2	2
GO:0032196	GO:0032196	transposition	2/43	22/17962	0.00125439	0.0260914	0.0191607	Piwil1/Tex19.1	2
GO:0043486	GO:0043486	histone exchange	2/43	22/17962	0.00125439	0.0260914	0.0191607	Piwil1/Sycp3	2
GO:0044766	GO:0044766	multi-organism transport	2/43	22/17962	0.00125439	0.0260914	0.0191607	Tcp1/Thoc7	2
GO:0051000	GO:0051000	positive regulation of nitric-oxide synthase activity	2/43	22/17962	0.00125439	0.0260914	0.0191607	Calm3/Calm2	2
GO:1902579	GO:1902579	multi-organism localization	2/43	22/17962	0.00125439	0.0260914	0.0191607	Tcp1/Thoc7	2
GO:0044403	GO:0044403	symbiont process	5/43	352/17962	0.00146729	0.0287027	0.0210784	Calm3/Calm2/Nucks1/Tcp1/Thoc7	5
GO:0045132	GO:0045132	meiotic chromosome segregation	3/43	94/17962	0.00147194	0.0287027	0.0210784	Ccne2/Smc4/Sycp3	3
GO:0072655	GO:0072655	establishment of protein localization to mitochondrion	3/43	94/17962	0.00147194	0.0287027	0.0210784	Calm3/Calm2/Tomm22	3
GO:0070585	GO:0070585	protein localization to mitochondrion	3/43	99/17962	0.00170811	0.0326284	0.0239613	Calm3/Calm2/Tomm22	3
GO:0010880	GO:0010880	regulation of release of sequestered calcium ion into cytosol by sarcoplasmic reticulum	2/43	26/17962	0.00175416	0.0328378	0.024115	Calm3/Calm2	2
GO:0051817	GO:0051817	modification of morphology or physiology of other organism involved in symbiotic interaction	3/43	102/17962	0.00186055	0.0337876	0.0248126	Calm3/Calm2/Nucks1	3
GO:1900242	GO:1900242	regulation of synaptic vesicle endocytosis	2/43	27/17962	0.00189162	0.0337876	0.0248126	Calm3/Calm2	2
GO:0007006	GO:0007006	mitochondrial membrane organization	3/43	103/17962	0.00191319	0.0337876	0.0248126	Calm3/Calm2/Tomm22	3
GO:0072594	GO:0072594	establishment of protein localization to organelle	5/43	376/17962	0.0019597	0.0339682	0.0249452	Calm3/Calm2/Hspa5/Tcp1/Tomm22	5
GO:0032770	GO:0032770	positive regulation of monooxygenase activity	2/43	28/17962	0.00203404	0.0346156	0.0254206	Calm3/Calm2	2
GO:0014808	GO:0014808	release of sequestered calcium ion into cytosol by sarcoplasmic reticulum	2/43	29/17962	0.00218139	0.0358084	0.0262965	Calm3/Calm2	2
GO:0090150	GO:0090150	establishment of protein localization to membrane	4/43	230/17962	0.00218518	0.0358084	0.0262965	Calm3/Calm2/Hspa5/Tomm22	4
GO:0071214	GO:0071214	cellular response to abiotic stimulus	5/43	390/17962	0.0022977	0.0358084	0.0262965	Hspa5/Nucks1/Pbk/Rdh11/Ybx3	5
GO:0104004	GO:0104004	cellular response to environmental stimulus	5/43	390/17962	0.0022977	0.0358084	0.0262965	Hspa5/Nucks1/Pbk/Rdh11/Ybx3	5
GO:0050849	GO:0050849	negative regulation of calcium-mediated signaling	2/43	30/17962	0.00233366	0.0358084	0.0262965	Calm3/Calm2	2
GO:1903514	GO:1903514	release of sequestered calcium ion into cytosol by endoplasmic reticulum	2/43	30/17962	0.00233366	0.0358084	0.0262965	Calm3/Calm2	2
GO:0044419	GO:0044419	interspecies interaction between organisms	5/43	395/17962	0.00242816	0.0366574	0.02692	Calm3/Calm2/Nucks1/Tcp1/Thoc7	5
GO:1901020	GO:1901020	negative regulation of calcium ion transmembrane transporter activity	2/43	32/17962	0.00265286	0.0394139	0.0289443	Calm3/Calm2	2
GO:0010922	GO:0010922	positive regulation of phosphatase activity	2/43	34/17962	0.00299142	0.0430765	0.031634	Calm3/Calm2	2
GO:1903421	GO:1903421	regulation of synaptic vesicle recycling	2/43	34/17962	0.00299142	0.0430765	0.031634	Calm3/Calm2	2
GO:0006997	GO:0006997	nucleus organization	3/43	123/17962	0.00316694	0.0442563	0.0325004	Piwil1/Sycp3/Tbpl1	3
GO:0070296	GO:0070296	sarcoplasmic reticulum calcium ion transport	2/43	35/17962	0.00316792	0.0442563	0.0325004	Calm3/Calm2	2
GO:0006221	GO:0006221	pyrimidine nucleotide biosynthetic process	2/43	36/17962	0.00334919	0.0448045	0.032903	Nme5/Tbpl1	2
GO:0043950	GO:0043950	positive regulation of cAMP-mediated signaling	2/43	36/17962	0.00334919	0.0448045	0.032903	Calm3/Calm2	2
GO:0000723	GO:0000723	telomere maintenance	3/43	126/17962	0.00338947	0.0448045	0.032903	Ccne2/Tcp1/Xrcc4	3
GO:0098813	GO:0098813	nuclear chromosome segregation	4/43	260/17962	0.00339863	0.0448045	0.032903	Ccne2/Cdc20/Smc4/Sycp3	4
GO:0007143	GO:0007143	female meiotic nuclear division	2/43	37/17962	0.00353521	0.0448145	0.0329103	Sycp2/Sycp3	2
GO:0050999	GO:0050999	regulation of nitric-oxide synthase activity	2/43	37/17962	0.00353521	0.0448145	0.0329103	Calm3/Calm2	2
GO:0032200	GO:0032200	telomere organization	3/43	128/17962	0.00354303	0.0448145	0.0329103	Ccne2/Tcp1/Xrcc4	3
GO:0033363	GO:0033363	secretory granule organization	2/43	38/17962	0.00372596	0.0465	0.0341481	Tbpl1/Zpbp	2
GO:0006281	GO:0006281	DNA repair	5/43	440/17962	0.00385758	0.0475091	0.0348892	Nucks1/Setx/Sycp3/Ube2t/Xrcc4	5
GO:0072528	GO:0072528	pyrimidine-containing compound biosynthetic process	2/43	39/17962	0.00392142	0.0476681	0.0350059	Nme5/Tbpl1	2
GO:1901385	GO:1901385	regulation of voltage-gated calcium channel activity	2/43	40/17962	0.00412156	0.0493839	0.0362659	Calm3/Calm2	2
GO:0006310	GO:0006310	DNA recombination	4/43	278/17962	0.00431285	0.0493839	0.0362659	Nucks1/Sycp3/Tex19.1/Xrcc4	4
GO:0007339	GO:0007339	binding of sperm to zona pellucida	2/43	41/17962	0.00432636	0.0493839	0.0362659	Tcp1/Zpbp	2
GO:0043044	GO:0043044	ATP-dependent chromatin remodeling	2/43	41/17962	0.00432636	0.0493839	0.0362659	Piwil1/Sycp3	2
GO:1901021	GO:1901021	positive regulation of calcium ion transmembrane transporter activity	2/43	41/17962	0.00432636	0.0493839	0.0362659	Calm3/Calm2	2

## Sheet: go_21
	ID	Description	GeneRatio	BgRatio	pvalue	p.adjust	qvalue	geneID	Count
GO:0022412	GO:0022412	cellular process involved in reproduction in multicellular organism	16/91	410/17962	2.21468e-10	2.96102e-07	2.59001e-07	Bscl2/Cdc20/Ddx25/Ddx4/Hspa2/Piwil1/Shcbp1l/Spdya/Spesp1/Stra8/Sycp2/Sycp3/Tbpl1/Tcp1/Tdrd6/Tex19.1	16
GO:0140013	GO:0140013	meiotic nuclear division	11/91	178/17962	1.58052e-09	1.05658e-06	9.24191e-07	Ccne2/Cdc20/Cks2/Ddx4/Hspa2/Shcbp1l/Smc4/Spdya/Sycp2/Sycp3/Tex19.1	11
GO:0051321	GO:0051321	meiotic cell cycle	12/91	250/17962	4.84268e-09	2.10503e-06	1.84127e-06	Ccne2/Cdc20/Cks2/Ddx4/Hspa2/Shcbp1l/Smc4/Spdya/Stra8/Sycp2/Sycp3/Tex19.1	12
GO:1903046	GO:1903046	meiotic cell cycle process	11/91	203/17962	6.29778e-09	2.10503e-06	1.84127e-06	Ccne2/Cdc20/Cks2/Ddx4/Hspa2/Shcbp1l/Smc4/Spdya/Sycp2/Sycp3/Tex19.1	11
GO:0048285	GO:0048285	organelle fission	15/91	460/17962	9.82973e-09	2.62847e-06	2.29912e-06	Ccne2/Cdc20/Chmp2b/Cks2/Ddx4/Ggnbp1/Hspa2/Kif2a/Kif3b/Shcbp1l/Smc4/Spdya/Sycp2/Sycp3/Tex19.1	15
GO:0000280	GO:0000280	nuclear division	14/91	414/17962	2.04067e-08	4.54729e-06	3.97752e-06	Ccne2/Cdc20/Chmp2b/Cks2/Ddx4/Hspa2/Kif2a/Kif3b/Shcbp1l/Smc4/Spdya/Sycp2/Sycp3/Tex19.1	14
GO:0007140	GO:0007140	male meiotic nuclear division	6/91	51/17962	2.14544e-07	4.09779e-05	3.58434e-05	Ddx4/Hspa2/Shcbp1l/Spdya/Sycp2/Tex19.1	6
GO:0051301	GO:0051301	cell division	13/91	441/17962	3.32494e-07	5.5568e-05	4.86053e-05	Calm3/Calm2/Cdc20/Cenpv/Chmp2b/Cks2/Kif2a/Kif3b/Prc1/Shcbp1l/Stra8/Sycp2/Sycp3	13
GO:0007127	GO:0007127	meiosis I	6/91	109/17962	1.9069e-05	0.00275195	0.00240713	Ccne2/Cks2/Ddx4/Hspa2/Sycp3/Tex19.1	6
GO:0000910	GO:0000910	cytokinesis	7/91	165/17962	2.0583e-05	0.00275195	0.00240713	Calm3/Calm2/Cenpv/Chmp2b/Kif3b/Prc1/Shcbp1l	7
GO:0061982	GO:0061982	meiosis I cell cycle process	6/91	114/17962	2.46104e-05	0.00276047	0.00241458	Ccne2/Cks2/Ddx4/Hspa2/Sycp3/Tex19.1	6
GO:0007281	GO:0007281	germ cell development	9/91	306/17962	2.47761e-05	0.00276047	0.00241458	Cdc20/Ddx25/Hspa2/Piwil1/Stra8/Sycp3/Tbpl1/Tcp1/Tdrd6	9
GO:0048515	GO:0048515	spermatid differentiation	7/91	191/17962	5.24707e-05	0.00539641	0.00472024	Bscl2/Ddx25/Hspa2/Piwil1/Sycp3/Tbpl1/Tcp1	7
GO:0007018	GO:0007018	microtubule-based movement	8/91	267/17962	6.28719e-05	0.00600427	0.00525193	Ccdc39/Dnaaf1/Kif2a/Kif3b/Lca5l/Tekt1/Tekt4/Ttc21b	8
GO:0032465	GO:0032465	regulation of cytokinesis	5/91	85/17962	7.12004e-05	0.00603523	0.00527902	Calm3/Calm2/Cenpv/Kif3b/Prc1	5
GO:0010528	GO:0010528	regulation of transposition	3/91	17/17962	8.12522e-05	0.00603523	0.00527902	Ddx4/Piwil1/Tex19.1	3
GO:0010529	GO:0010529	negative regulation of transposition	3/91	17/17962	8.12522e-05	0.00603523	0.00527902	Ddx4/Piwil1/Tex19.1	3
GO:0090151	GO:0090151	establishment of protein localization to mitochondrial membrane	3/91	17/17962	8.12522e-05	0.00603523	0.00527902	Calm3/Calm2/Tomm22	3
GO:0032196	GO:0032196	transposition	3/91	22/17962	0.000180667	0.0123755	0.0108248	Ddx4/Piwil1/Tex19.1	3
GO:0090307	GO:0090307	mitotic spindle assembly	4/91	56/17962	0.000185123	0.0123755	0.0108248	Cdc20/Chmp2b/Kif2a/Kif3b	4
GO:0007289	GO:0007289	spermatid nucleus differentiation	3/91	25/17962	0.000266875	0.0166964	0.0146043	Piwil1/Sycp3/Tbpl1	3
GO:0003341	GO:0003341	cilium movement	4/91	62/17962	0.000274735	0.0166964	0.0146043	Ccdc39/Dnaaf1/Tekt1/Tekt4	4
GO:0007286	GO:0007286	spermatid development	6/91	183/17962	0.000335288	0.0194905	0.0170483	Ddx25/Hspa2/Piwil1/Sycp3/Tbpl1/Tcp1	6
GO:0060632	GO:0060632	regulation of microtubule-based movement	3/91	31/17962	0.000510227	0.0284239	0.0248624	Ccdc39/Dnaaf1/Ttc21b	3
GO:0001539	GO:0001539	cilium or flagellum-dependent cell motility	3/91	33/17962	0.000614793	0.0316146	0.0276532	Ccdc39/Tekt1/Tekt4	3
GO:0060285	GO:0060285	cilium-dependent cell motility	3/91	33/17962	0.000614793	0.0316146	0.0276532	Ccdc39/Tekt1/Tekt4	3
